# Supplementary material for: A systems pharmacology approach to identify the autophagy-inducing effects of Traditional Persian medicinal plants
Source: Sci Rep. 2021 Jan 11;11:336. doi: 10.1038/s41598-020-79472-y (PMC7801619; doi:10.1038/s41598-020-79472-y)
Supplement: Supplementary file 2 — Supplementary information 2. [file 41598_2020_79472_MOESM2_ESM.xlsx]

## Sheet: Table_S1
Cancer:42
Erysimum officinale L.
Lepidium sativum L.
Urtica dioica L.
Juglans regia L.
Cichorium intybus L.
Anethum gravolens L.
Cicer arientium L.
Salix caprea L.
Platanus orientalis L.
Malva rotundifolia L.
Cuscuta epithymum (L.) L.
Chenopodium album L.
Cucurbita pepo L.
Boswellia carteri Birdew.
Solanum nigrum L.
Latuca sativa L.
Sempervivum tectorum L.
Rhus coriaria L.
Portulaca oleracea L.
Cinnamomum cassia (L.) J.Presl
Cupressus sempervirens L.
Matthiola incana (L.) R.Br.
Arum dracunculus L.
Eruca sativa Mill.
Gundelia tournefortii L.
Linum usitatissimum L.
Brassica oleracea L.
Plantago major L.
Plantago ispaghula Roxb. ex Fleming
Althaea officinalis L.
Cinnamomum camphora (L.) J.Presl
Polyporus officinalis Fries
Terminalia chebula Retz.
Polypodium vulgare L.
Lavandula stoechas L.
Helleborus niger L.
Amaranthus blitum L.
Physalis alkekengi L.
Coriandrum sativum L.
Plantago psyllium L.
Phaseolus mungo L.
Spinacia oleracea L.
Neurodegeneration:37
Iris florentina L.
Piper betle L
Zingiber officinale Roscoe
Santalum album L.
Piper nigrum L.
Acorus calamus L.
Andropogon schoenanthus L.
Nepeta menthoides Boiss. & Buhse
Melilotus officinalis (L.) Pall
Inula conyza (Griess.) DC.
Allium sativum L.
Teucrium polium L.
Brassica nigra (L.) K.Koch
Citrullus colocynthis (L.) Schrad
Costus acanthocephalus K.Schum
Lodoicea maldivica (J.F.Gmel.) Pers.
Bryonia alba L.
Phyllanthus emblica L.
Citrullus colocynthis (L.) Schrad.
Zingiber zerumbet (L.) Roscoe ex Sm.
Thymus serpyllum L.
Pistacia lentiscus L.
Pistacia vera L.
Vitis vinifera L.
Asarum europaeum L.
Anacardium occidentale L.
Cupressus sempervirens L.
Cinnamomum verum J.Presl
Terminalia chebula Retz.
Alhagi maurorum Medik.
Juglans regia L.
Peganum harmala L.
Vitex agnus-castus L.
Pimpinella anisum L.
Peucedanum officinale L.
Veratrum album L.
Heracleum persicum Desf. ex Fisch
Diabetes: 46
Berberis vulgaris L.
Cichorium intybus L.
Citrus aurantium L.
Citrus medica L.
Cucumis sativus L.
Coriandrum sativum L.
Cydonia oblonga Mill.
Cucurbita pepo L.
Hordeum vulgare L.
Lactuca sativa L.
Lens culinaris Medik.
Malus pumila Mill.
Nymphaea alba L.
Oxalis acetosella L.
Papaver somniferum L.
Plantago ovate Phil.
Potrulaca oleracea L.
Prunus amygdalus Batsch
Prunus domestica L.
Prunus granatum L.
Pyrus communis L.
Rheum ribes L.
Rhus coriaria L.
Rosa × damascena Mill.
Santalum album L.
Spinacia oleracea L.
Tamarindus indica L.
Viola odorata L.
Vitis vinifera L.
Zizyphus sativa L.
Alpinia officinarum Hance
Apium graveolens L.
Boswellia sacra Flueck.
Cinnamomum verum j.Presl
Cocos nucifera L.
Cuminum cyminum L.
Cyperus longus L.
Echium amoenum Fisch.
Ficus carica L.
Foeniculum vulgare Mill.
Juglans regia L.
Melissa officinalis L.
Prunus amygdalus Batsch
Rheum palmatum L.
Thymus vulgaris L.
Trigonella foenum-graecum L.
Cardiovascular disease 70
Acorus calamus L.
Allium sativum L.
Mangifera indica L.
Bunium persicum (Boiss.) B. Fedtsch.
Cocos nucifera L.
Tanacetum parthenium (L.) Sch. Bip.
Matricaria chamomilla L.
Carthamus tinctorius L.
Myosotis scorpioides L.
Echium amoenum Fisch. & Mey.
Terminalia chebula Retz.
Bryonia dioica Jacq.
Cuscuta epithymum L.
Lupinus termis L.
Abrus precatorius L.
Cicer arietinum L.
Juglans regia L.
Dracocephalum kotschyi Boiss
Ocimum basilicum L.
Azadirachta indica LC. Juss
Myristica fragrans Houtt.
Myrtus communis L.
Olea europaea L.
Saccharum officinarum L.
Persicaria bistorta (L.) Samp.
Punica granatum L.
Cotoneaster nummularius Fisch. & Mey.
Prunus dulcis (Mill.) D.A.Webb
Malus domestica Borkh.
Prunus mahaleb L.
Coffea arabica L.
Smilax china L.
Curcuma zedoaria (Christm.) Roscoe
Pistacia vera L.
Coriandrum sativum L.
Trachyspermum ammi (L.) Sprague
Areca catechu L.
Doronicum pardalianches L.
Cichorium intybus L.
Berberis vulgaris L.
amoenum umbellatum L.
Terminalia chebula Retz.
Ephedra sinica Stapf
Elaeagnus angustifolia L.
Tamarindus indica L.
Haematoxylum campechianum L.
Crocus sativus L.
Nepeta menthoides Boiss. & Buhse
Melissa officinalis L.
Ocimum basilicum L.
Mentha ×piperita L.
Scutellaria lateriflora L.
Cinnamomum camphora (L.) J.Presl
Cinnamomum verum J.Presl
Myrtus communis L.
Syzygium aromaticum (L.) Merr. & L.M.Perry
Nymphaea alba L.
Fumaria parviflora Lam.
Phyllanthus emblica L.
Malus domestica Borkh .
Pyrus communis L.
Rosa damascena Mill.
Citrus medica L.
Salix alba L.
Santalum album L.
Aquilaria sinensis (Lour.) Spreng.
Amomum aculeatum Roxb.
Zingiber zerumbet (L.) Roscoe ex Sm.
Alpinia galanga (L.) Willd.
Curcuma zedoaria ( Christm.) Roscoe
Antiaging 20
Urginea maritima (L.) Baker
Piper nigrum L.
Cinnamomum verum J.Presl
Rosa gallica L.
Iris × germanica L.
Piper elongatum Vahl
Crocus sativus L.
Cymbopogon citratus (DC.) Stapf
Lavandula angustifolia Mill.
Costus speciosus (J.Koenig) Sm.
Pistacia lentiscus L.
Zingiber officinale Roscoe
Terminalia chebula Retz.
Allium sativum L.
Cocos nucifera L.
Bryonia dioica Jacq.
Abrus precatorius L.
Myristica fragrans Houtt.
Saccharum officinarum L.
Smilax china L.

## Sheet: Table-S2-a
compound	MaxEStateIndex	MinEStateIndex	MaxAbsEStateIndex	MinAbsEStateIndex	qed	MolWt	HeavyAtomMolWt	ExactMolWt	NumValenceElectrons	NumRadicalElectrons	MaxPartialCharge	MinPartialCharge	MaxAbsPartialCharge	MinAbsPartialCharge	FpDensityMorgan1	FpDensityMorgan2	FpDensityMorgan3	BalabanJ	BertzCT	Chi0	Chi0n	Chi0v	Chi1	Chi1n	Chi1v	Chi2n	Chi2v	Chi3n	Chi3v	Chi4n	Chi4v	HallKierAlpha	Ipc	Kappa1	Kappa2	Kappa3	LabuteASA	PEOE_VSA1	PEOE_VSA10	PEOE_VSA11	PEOE_VSA12	PEOE_VSA13	PEOE_VSA14	PEOE_VSA2	PEOE_VSA3	PEOE_VSA4	PEOE_VSA5	PEOE_VSA6	PEOE_VSA7
aluminum	0	0	0	0	0.301725	28.998	26.982	28.9972	5	1	0.145993	0.145993	0.145993	0.145993	1	1	1	0	0	0	1	3	0	0	0	0	0	0	0	0	0	0.532468	0	1.53247	0.410516	4.04466	18.242	0	17.3611	0	0	0	0	0	0	0	0	0	0
boron	0	0	0	0	0.295737	12.828	10.812	13.025	5	1	0.0642834	0.0642834	0.0642834	0.0642834	1	1	1	0	0	0	1	1	0	0	0	0	0	0	0	0	0	0.0649351	0	1.06494	13.4649	57.6649	9.69059	0	0	0	0	0	0	0	0	0	0	0	0
phosphorus	0	0	0	0	0.337828	32.99	30.974	32.9894	7	1	-0.11772	-0.11772	0.11772	0.11772	1	1	1	0	0	0	0.57735	1.73205	0	0	0	0	0	0	0	0	0	0.43	0	1.43	0.755581	5.73233	11.1193	0	0	0	0	0	0	0	0	0	9.89891	0	0
geraniol	8.55338	0.167316	8.55338	0.167316	0.617131	154.253	136.109	154.136	64	0	0.0614435	-0.392297	0.392297	0.0614435	1.18182	1.81818	2.27273	3.54439	150.256	8.69023	7.72323	7.72323	5.1639	4.06363	4.06363	3.0532	3.0532	1.53101	1.53101	0.846414	0.846414	-0.56	203.695	10.44	6.16958	7.33555	69.4388	5.10653	0	0	0	0	0	0	0	0	0	23.2982	33.6129
alpha-tocopherol	10.3896	-0.0711696	10.3896	0.0711696	0.358644	430.717	380.317	430.381	178	0	0.126525	-0.507381	0.507381	0.126525	0.806452	1.35484	1.93548	1.73827	705.424	23.1814	21.8657	21.8657	14.5372	13.0432	13.0432	11.4415	11.4415	7.86734	7.86734	5.27324	5.27324	-1.18	3.92584e+06	26.0754	11.6162	7.43044	192.727	9.84339	17.1001	0	0	0	0	0	0	0	0	72.6407	87.8223
beta-tocopherol	10.1025	-0.0636696	10.1025	0.0636696	0.369701	416.69	368.306	416.365	172	0	0.126259	-0.507661	0.507661	0.126259	0.933333	1.5	2.1	1.69203	663.093	22.3112	20.943	20.943	14.1097	12.6205	12.6205	11.0555	11.0555	7.34943	7.34943	5.05026	5.05026	-1.18	2.51666e+06	25.0838	11.4421	7.50198	186.362	9.84339	17.1001	0	0	0	0	0	0	0	0	72.6407	81.4015
cystine	10.2692	-1.06886	10.2692	0.228511	0.336025	240.306	228.21	240.024	82	0	0.320865	-0.480063	0.480063	0.320865	1	1.28571	1.5	3.46818	192.008	11.1378	7.25103	8.88403	6.44726	3.65999	6.14803	2.4585	5.01078	1.21293	3.68649	0.385411	2.61324	-0.44	819.114	13.56	6.93244	6.08083	88.8014	21.6804	12.0837	0	0	0	11.9386	9.58907	0	0	0	21.5878	0
alliin	10.8544	-1.1946	10.8544	0.0125463	0.545837	177.225	166.137	177.046	64	0	0.320931	-0.480063	0.480063	0.320931	1.81818	2.36364	2.72727	3.74471	180.666	8.85337	6.02533	6.84183	5.07459	3.0185	4.50654	2.00657	3.55289	0.986392	2.32478	0.471047	1.41314	-0.68	189.135	10.32	5.03465	4.68898	67.5443	10.8402	6.04184	0	0	0	5.96931	9.00344	0	0	6.57894	6.07602	0
cysteine	9.75644	-1.00463	9.75644	0.189815	0.424382	121.161	114.105	121.02	42	0	0.320822	-0.480064	0.480064	0.320822	2	2.42857	2.42857	3.34342	75.3352	5.86181	3.66448	4.55891	3.18074	1.77422	2.40667	1.1273	1.49245	0.513894	0.907286	0.0780926	0.234278	-0.22	27.9771	6.78	2.87292	2.47204	46.9198	10.8402	6.04184	0	0	0	5.96931	4.79454	0	12.6288	0	0	0
adenosine	9.95018	-1.18913	9.95018	0.218049	0.49052	267.245	254.141	267.097	102	0	0.167139	-0.393567	0.393567	0.167139	1.26316	2.05263	2.73684	2.03544	602.618	13.5685	9.7873	9.7873	9.13023	5.68638	5.68638	4.31182	4.31182	3.17838	3.17838	2.16609	2.16609	-1.81	35227.1	12.2354	4.38424	1.74761	106.846	25.7901	30.1559	17.6929	0	0	0	4.5671	14.9519	0	0	0	0
rhamnose	9.8706	-1.65315	9.8706	0.0935185	0.348625	164.157	152.061	164.068	66	0	0.150755	-0.390617	0.390617	0.150755	1.09091	1.54545	1.81818	3.99959	124.141	9.01651	6.08385	6.08385	5.00211	3.17918	3.17918	2.34846	2.34846	1.3335	1.3335	0.567876	0.567876	-0.49	197.666	10.51	4.40073	2.93866	63.9024	25.2206	18.3119	6.28616	0	0	0	0	0	0	0	0	6.92374
sucrose	9.99783	-2.22175	9.99783	0.668633	0.237891	342.297	320.121	342.116	136	0	0.22355	-0.393567	0.393567	0.22355	0.782609	1.3913	1.86957	2.17727	393.203	17.3614	12.0426	12.0426	10.8069	7.04946	7.04946	5.55938	5.55938	4.07033	4.07033	2.63132	2.63132	-0.44	120495	18.8924	7.20728	3.2268	130.436	55.0628	49.3346	6.29003	5.78711	0	0	0	0	0	0	0	0
raffinose	10.2759	-2.35799	10.2759	0.634005	0.146432	504.438	472.182	504.169	200	0	0.22355	-0.393567	0.393567	0.22355	0.588235	1.11765	1.64706	1.68976	653.443	25.3695	17.7946	17.7946	16.0053	10.5614	10.5614	8.40742	8.40742	6.16359	6.16359	4.01295	4.01295	-0.64	2.52329e+07	27.9395	11.1771	5.08977	192.23	79.8561	73.7505	12.5801	5.78711	0	0	0	0	0	0	0	0
stachyose	10.4787	-2.4276	10.4787	0.649677	0.0972588	666.579	624.243	666.222	264	0	0.22355	-0.393567	0.393567	0.22355	0.444444	0.844444	1.26667	1.38701	931.325	33.3776	23.5466	23.5466	21.2037	14.0734	14.0734	11.2555	11.2555	8.25685	8.25685	5.39458	5.39458	-0.84	5122145049	36.9866	15.1499	7.28859	254.024	104.649	98.1664	18.8701	5.78711	0	0	0	0	0	0	0	0
xylose	9.76393	-1.6369	9.76393	0.0868519	0.325838	150.13	140.05	150.053	60	0	0.150755	-0.393579	0.393579	0.150755	1.3	1.8	2.1	3.79585	104.211	8.14626	5.21361	5.21361	4.62943	2.73477	2.73477	1.86719	1.86719	1.07062	1.07062	0.416102	0.416102	-0.49	139.798	9.51	4.34514	2.40243	57.5375	25.2206	18.3119	6.28616	0	0	0	0	0	0	0	0	0
glucose	9.89643	-1.78736	9.89643	0.0257748	0.281638	180.156	168.06	180.063	72	0	0.150755	-0.393579	0.393579	0.150755	1.08333	1.58333	1.91667	4.07058	138	9.72361	6.23817	6.23817	5.54011	3.32631	3.32631	2.35778	2.35778	1.42053	1.42053	0.618123	0.618123	-0.53	358.753	11.47	5.17501	2.83881	68.6967	30.3272	24.4159	6.28616	0	0	0	0	0	0	0	0	0
galactose	9.89643	-1.78736	9.89643	0.0257748	0.281638	180.156	168.06	180.063	72	0	0.150755	-0.393579	0.393579	0.150755	1.08333	1.58333	1.91667	4.07058	138	9.72361	6.23817	6.23817	5.54011	3.32631	3.32631	2.35778	2.35778	1.42053	1.42053	0.618123	0.618123	-0.53	358.753	11.47	5.17501	2.83881	68.6967	30.3272	24.4159	6.28616	0	0	0	0	0	0	0	0	0
starch	9.94273	-1.73907	9.94273	0.667367	0.243258	342.297	320.121	342.116	136	0	0.186732	-0.393567	0.393567	0.186732	0.652174	1.26087	1.82609	2.11486	378.018	17.309	11.9902	11.9902	10.811	7.07903	7.07903	5.52683	5.52683	3.97897	3.97897	2.56969	2.56969	-0.44	108712	18.8924	7.6304	3.64672	130.436	55.0628	48.8317	12.5801	0	0	0	0	0	0	0	0	0
coniferin	9.99542	-1.51513	9.99542	0.0918289	0.439662	342.344	320.168	342.131	134	0	0.228932	-0.492845	0.492845	0.228932	1.08333	1.83333	2.45833	2.18196	559.008	17.6899	13.1485	13.1485	11.5108	7.44053	7.44053	5.31037	5.31037	3.69496	3.69496	2.36387	2.36387	-1.68	221869	18.6557	8.42737	4.04167	138.697	39.7432	24.4159	11.499	6.29003	0	0	0	0	0	0	18.2184	17.6962
asparagine	9.99306	-1.21407	9.99306	0.310185	0.423939	132.119	124.055	132.053	52	0	0.320508	-0.480075	0.480075	0.320508	1.55556	2	2.11111	3.63243	133.774	7.43916	4.70287	4.70287	4.03658	2.30434	2.30434	1.61517	1.61517	0.738295	0.738295	0.304056	0.304056	-1.1	60.4718	7.9	3.03231	3.47971	51.6311	16.5739	6.04184	0	5.90718	0	5.96931	9.58907	0	0	0	0	0
glutamine	10.1001	-1.10995	10.1001	0.0212963	0.456092	146.146	136.066	146.069	58	0	0.319983	-0.480086	0.480086	0.319983	1.5	2	2.3	3.49073	145.828	8.14626	5.40997	5.40997	4.53658	2.80434	2.80434	1.94972	1.94972	1.01894	1.01894	0.421236	0.421236	-1.1	111.042	8.9	3.83756	3.84857	57.9961	16.5739	6.04184	0	5.90718	0	5.96931	9.58907	0	0	0	0	6.42082
ornithine	10.0393	-0.955139	10.0393	0.46412	0.463886	132.163	120.067	132.09	54	0	0.319968	-0.480086	0.480086	0.319968	1.66667	2.22222	2.55556	3.26591	94.9588	7.27602	5.20883	5.20883	4.18074	2.86624	2.86624	1.87563	1.87563	1.03645	1.03645	0.46124	0.46124	-0.61	80.2014	8.39	4.28669	3.93127	53.8346	16.5739	6.04184	0	0	0	5.96931	4.79454	0	0	0	0	19.3864
lysine	10.1372	-0.933313	10.1372	0.52037	0.457177	146.19	132.078	146.106	60	0	0.319967	-0.480086	0.480086	0.319967	1.5	2.1	2.5	3.21488	105.921	7.98313	5.91594	5.91594	4.68074	3.36624	3.36624	2.22919	2.22919	1.28645	1.28645	0.632064	0.632064	-0.61	133.509	9.39	5.1966	4.28669	60.1995	16.5739	6.04184	0	0	0	5.96931	4.79454	0	0	0	6.42082	19.3864
gamma-l-glutamyl-l-leucine	11.4435	-1.18077	11.4435	0.0186664	0.477675	260.29	240.13	260.137	104	0	0.325705	-0.480086	0.480086	0.325705	1.16667	1.72222	2.11111	4.18111	316.555	14.2925	10.5499	10.5499	8.23496	5.74194	5.74194	4.57129	4.57129	2.34002	2.34002	1.36945	1.36945	-1.63	4586.63	16.37	7.64901	6.84637	105.351	21.2635	12.0837	0	5.90718	0	11.9386	9.58907	4.79454	0	0	13.8475	18.7595
tryptophan	10.6264	-0.971962	10.6264	0.346574	0.700584	204.229	192.133	204.09	78	0	0.320317	-0.480078	0.480078	0.320317	1.46667	2.2	2.93333	2.32349	490.049	10.8365	8.10402	8.10402	7.18154	4.71624	4.71624	3.50835	3.50835	2.43194	2.43194	1.62473	1.62473	-1.81	3732.54	9.73391	3.74448	1.84536	86.7127	15.8242	6.04184	0	0	0	5.96931	4.79454	0	0	0	18.1991	11.6298
histidine	10.2625	-1.00648	10.2625	0.262731	0.541194	155.157	146.085	155.069	60	0	0.320378	-0.480077	0.480077	0.320378	1.90909	2.63636	3.09091	2.49876	231.985	8.26758	5.81918	5.81918	5.19838	3.15937	3.15937	2.2094	2.2094	1.3011	1.3011	0.715164	0.715164	-1.36	394.89	7.74373	3.1565	2.04749	63.2507	15.8242	6.04184	0	0	0	5.96931	4.79454	4.98398	0	0	0	0
tyrosine	10.3962	-1.0203	10.3962	0.159858	0.62772	181.191	170.103	181.074	70	0	0.320316	-0.507967	0.507967	0.320316	1.38462	1.92308	2.38462	2.64176	294.233	9.84493	6.97388	6.97388	6.09222	3.85652	3.85652	2.8153	2.8153	1.70915	1.70915	0.973275	0.973275	-1.55	758.764	9.53734	3.90952	2.75739	75.6161	15.9467	11.7914	0	0	0	5.96931	4.79454	0	0	0	12.1327	24.117
serine	9.64532	-1.17824	9.64532	0.50463	0.39424	105.093	98.037	105.043	42	0	0.322371	-0.480021	0.480021	0.322371	1.85714	2.28571	2.28571	3.34342	72.5803	5.86181	3.66448	3.66448	3.18074	1.77422	1.77422	1.1273	1.1273	0.513894	0.513894	0.0780926	0.0780926	-0.61	27.9771	6.39	2.54399	2.13212	40.559	15.9467	6.04184	0	0	0	5.96931	4.79454	0	0	0	0	0
valine	10.0157	-0.930556	10.0157	0.0208333	0.536977	117.148	106.06	117.079	48	0	0.320236	-0.480079	0.480079	0.320236	1.625	2	2	3.63768	90.4295	6.73205	5.08751	5.08751	3.55342	2.53777	2.53777	2.10804	2.10804	1.00339	1.00339	0.285154	0.285154	-0.57	39.3681	7.43	2.66781	1.93032	48.4947	10.8402	6.04184	0	0	0	5.96931	4.79454	0	0	0	13.8475	5.91791
phenylalanine	10.3786	-0.959395	10.3786	0.385093	0.690463	165.192	154.104	165.079	64	0	0.320316	-0.480078	0.480078	0.320316	1.41667	2	2.5	2.5846	258.491	8.97469	6.60402	6.60402	5.69838	3.72222	3.72222	2.63445	2.63445	1.61564	1.61564	0.955337	0.955337	-1.35	526.605	8.7439	3.8752	2.35865	70.8219	10.8402	6.04184	0	0	0	5.96931	4.79454	0	0	0	30.3318	11.9843
leucine	10.1098	-0.913241	10.1098	0.3575	0.583947	131.175	118.071	131.095	54	0	0.319978	-0.480086	0.480086	0.319978	1.66667	2.11111	2.22222	3.50169	101.231	7.43916	5.79462	5.79462	4.03658	3.02094	3.02094	2.57428	2.57428	1.04254	1.04254	0.608685	0.608685	-0.57	60.4718	8.43	3.45452	3.96836	54.8596	10.8402	6.04184	0	0	0	5.96931	4.79454	0	0	0	13.8475	12.3387
methionine	10.0709	-0.912917	10.0709	0.552083	0.596996	149.215	138.127	149.051	54	0	0.319999	-0.480086	0.480086	0.319999	1.88889	2.44444	2.77778	3.26591	96.9588	7.27602	5.33262	6.14912	4.18074	2.65491	4.04876	1.72621	2.7118	0.950177	1.59413	0.368293	0.85793	-0.22	80.2014	8.78	4.63927	4.29414	58.6178	10.8402	6.04184	0	0	0	5.96931	4.79454	0	11.7619	0	0	18.4294
citrulline	10.1903	-1.03326	10.1903	0.328981	0.394159	175.188	162.084	175.096	70	0	0.319969	-0.480086	0.480086	0.319969	1.5	2.08333	2.5	3.31184	171.421	9.56048	6.61708	6.61708	5.53658	3.55434	3.55434	2.37799	2.37799	1.30833	1.30833	0.657039	0.657039	-1.3	312.646	10.7	5.36338	5.48223	69.9109	21.8907	6.04184	0	0	0	12.0004	4.79454	4.79454	0	0	0	12.8416
arginine	10.215	-1.00201	10.215	0.112133	0.200275	174.204	160.092	174.112	70	0	0.319969	-0.480086	0.480086	0.319969	1.66667	2.25	2.66667	3.31184	170.931	9.56048	6.70883	6.70883	5.53658	3.60022	3.60022	2.42741	2.42741	1.32455	1.32455	0.668508	0.668508	-1.3	312.646	10.7	5.36338	5.48223	70.4347	21.8907	6.04184	5.95955	0	0	5.96931	10.2038	0	0	0	0	12.8416
glutathione	11.5037	-1.21968	11.5037	0.0256185	0.263437	307.328	290.192	307.084	114	0	0.322471	-0.480086	0.480086	0.322471	1.2	1.8	2.25	4.20886	389.189	15.7067	10.5351	11.4295	9.27296	5.65645	6.28891	3.89762	4.26277	2.24773	2.61288	1.1566	1.41371	-1.81	13668.7	18.19	9.15071	7.58661	119.853	26.5803	18.6284	0	11.8144	0	11.9386	19.1781	0	12.6288	0	0	6.42082
gamma-glutamyl-cysteine	11.187	-1.19743	11.187	0.0356573	0.356169	250.276	236.164	250.062	92	0	0.326557	-0.480086	0.480086	0.326557	1.25	1.8125	2.1875	3.98814	283.602	12.7152	8.41976	9.31418	7.37912	4.49522	5.12768	3.12432	3.48947	1.81549	2.18064	0.862044	1.10952	-1.28	2067.69	14.72	7.0697	5.56436	97.4117	21.2635	12.0837	0	5.90718	0	11.9386	9.58907	4.79454	12.6288	0	0	6.42082
gamma-glutamyl-phenylalanine	11.6522	-1.19271	11.6522	0.0428148	0.533335	294.307	276.163	294.122	114	0	0.326046	-0.480086	0.480086	0.326046	1.09524	1.71429	2.2381	2.52532	503.346	15.8281	11.3593	11.3593	9.89675	6.44323	6.44323	4.63147	4.63147	2.91557	2.91557	1.72644	1.72644	-2.41	34682.4	16.6438	8.00648	6.04674	121.314	21.2635	12.0837	0	5.90718	0	11.9386	9.58907	4.79454	0	0	30.3318	11.9843
gamma-l-glutamyl-l-phenylalanine	11.6522	-1.19271	11.6522	0.0428148	0.533335	294.307	276.163	294.122	114	0	0.326046	-0.480086	0.480086	0.326046	1.09524	1.71429	2.2381	2.52532	503.346	15.8281	11.3593	11.3593	9.89675	6.44323	6.44323	4.63147	4.63147	2.91557	2.91557	1.72644	1.72644	-2.41	34682.4	16.6438	8.00648	6.04674	121.314	21.2635	12.0837	0	5.90718	0	11.9386	9.58907	4.79454	0	0	30.3318	11.9843
gamma-l-glutamyl-phenylalanine	11.6522	-1.19271	11.6522	0.0428148	0.533335	294.307	276.163	294.122	114	0	0.326046	-0.480086	0.480086	0.326046	1.09524	1.71429	2.2381	2.52532	503.346	15.8281	11.3593	11.3593	9.89675	6.44323	6.44323	4.63147	4.63147	2.91557	2.91557	1.72644	1.72644	-2.41	34682.4	16.6438	8.00648	6.04674	121.314	21.2635	12.0837	0	5.90718	0	11.9386	9.58907	4.79454	0	0	30.3318	11.9843
gamma-l-glutamyl-l-valine	11.3665	-1.18385	11.3665	0.0222213	0.474482	246.263	228.119	246.122	98	0	0.325965	-0.480086	0.480086	0.325965	1.17647	1.70588	2.05882	4.16357	303.071	13.5854	9.84279	9.84279	7.7518	5.25878	5.25878	4.11085	4.11085	2.24881	2.24881	1.16924	1.16924	-1.63	2893.36	15.37	6.84637	5.86053	98.9865	21.2635	12.0837	0	5.90718	0	11.9386	9.58907	4.79454	0	0	13.8475	12.3387
gamma-glutamyl-methionine	11.4184	-1.18059	11.4184	0.0178239	0.447087	278.33	260.186	278.094	104	0	0.325727	-0.480086	0.480086	0.325727	1.22222	1.83333	2.27778	4.09465	310.643	14.1294	10.0879	10.9044	8.37912	5.37592	6.76977	3.72322	4.70882	2.24357	2.88752	1.16965	1.64106	-1.28	5591.77	16.72	8.759	7.12528	109.11	21.2635	12.0837	0	5.90718	0	11.9386	9.58907	4.79454	11.7619	0	0	24.8503
gamma-l-glutamyl-methionine	11.4184	-1.18059	11.4184	0.0178239	0.447087	278.33	260.186	278.094	104	0	0.325727	-0.480086	0.480086	0.325727	1.22222	1.83333	2.27778	4.09465	310.643	14.1294	10.0879	10.9044	8.37912	5.37592	6.76977	3.72322	4.70882	2.24357	2.88752	1.16965	1.64106	-1.28	5591.77	16.72	8.759	7.12528	109.11	21.2635	12.0837	0	5.90718	0	11.9386	9.58907	4.79454	11.7619	0	0	24.8503
aspartic-acid	9.84644	-1.29407	9.84644	0.532407	0.452021	133.103	126.047	133.038	52	0	0.320578	-0.481175	0.481175	0.320578	1.44444	1.88889	2	3.63243	132.529	7.43916	4.57273	4.57273	4.03658	2.23927	2.23927	1.54259	1.54259	0.711731	0.711731	0.275438	0.275438	-1.1	60.4718	7.9	3.03231	3.47971	51.0855	15.9467	6.04184	0	0	0	11.9386	9.58907	0	0	0	0	0
glutamic-acid	9.99388	-1.16551	9.99388	0.0231481	0.485976	147.13	138.058	147.053	58	0	0.319984	-0.481229	0.481229	0.319984	1.4	1.9	2.2	3.49073	144.583	8.14626	5.27984	5.27984	4.53658	2.73927	2.73927	1.87714	1.87714	0.986405	0.986405	0.402453	0.402453	-1.1	111.042	8.9	3.83756	3.84857	57.4504	15.9467	6.04184	0	0	0	11.9386	9.58907	0	0	0	0	6.42082
alanine	9.57407	-0.962963	9.57407	0.731481	0.451352	89.094	82.038	89.0477	36	0	0.319678	-0.480094	0.480094	0.319678	2	2.16667	2.16667	3.25759	59.8135	5.1547	3.51016	3.51016	2.64273	1.62709	1.62709	1.12691	1.12691	0.389528	0.389528	0	0	-0.57	13.6096	5.43	1.76763	1.72155	35.7648	10.8402	6.04184	0	0	0	5.96931	4.79454	0	0	0	0	6.92374
proline	10.1391	-0.719907	10.1391	0.268519	0.498209	115.132	106.06	115.063	46	0	0.320192	-0.480081	0.480081	0.320192	1.75	2.5	2.75	2.34994	96.6018	5.98313	4.55413	4.55413	3.80453	2.76688	2.76688	1.98718	1.98718	1.35841	1.35841	0.895327	0.895327	-0.57	93.1026	5.56459	2.132	0.979577	47.6988	10.4233	6.04184	0	0	0	5.96931	4.79454	0	0	0	0	19.3864
threonine	9.85574	-1.18056	9.85574	0.979167	0.425096	119.12	110.048	119.058	48	0	0.322664	-0.480013	0.480013	0.322664	1.75	2.125	2.125	3.63768	91.2842	6.73205	4.53473	4.53473	3.55342	2.21862	2.21862	1.60462	1.60462	0.804873	0.804873	0.206339	0.206339	-0.61	39.3681	7.39	2.63727	1.90208	46.924	15.9467	6.04184	0	0	0	5.96931	4.79454	0	0	0	0	6.92374
arabinose	9.76393	-1.6369	9.76393	0.0868519	0.325838	150.13	140.05	150.053	60	0	0.150755	-0.393579	0.393579	0.150755	1.3	1.8	2.1	3.79585	104.211	8.14626	5.21361	5.21361	4.62943	2.73477	2.73477	1.86719	1.86719	1.07062	1.07062	0.416102	0.416102	-0.49	139.798	9.51	4.34514	2.40243	57.5375	25.2206	18.3119	6.28616	0	0	0	0	0	0	0	0	0
gamma-l-glutamyl-isoleucine	11.4824	-1.18101	11.4824	0.0198297	0.477675	260.29	240.13	260.137	104	0	0.325976	-0.480086	0.480086	0.325976	1.22222	1.77778	2.16667	4.26982	318.555	14.2925	10.5499	10.5499	8.2898	5.79679	5.79679	4.25236	4.25236	2.79513	2.79513	1.33877	1.33877	-1.63	5183.44	16.37	7.64901	5.62484	105.351	21.2635	12.0837	0	5.90718	0	11.9386	9.58907	4.79454	0	0	20.2683	12.3387
isoleucine	10.1746	-0.912639	10.1746	0.0717593	0.583947	131.175	118.071	131.095	54	0	0.320247	-0.480079	0.480079	0.320247	1.77778	2.22222	2.33333	3.71614	103.231	7.43916	5.79462	5.79462	4.09142	3.07578	3.07578	2.24955	2.24955	1.54216	1.54216	0.497328	0.497328	-0.57	75.5814	8.43	3.45452	2.46357	54.8596	10.8402	6.04184	0	0	0	5.96931	4.79454	0	0	0	20.2683	5.91791
fructose	10.5209	-1.86375	10.5209	0.766929	0.301092	180.156	168.06	180.063	72	0	0.18877	-0.393579	0.393579	0.18877	1.16667	1.66667	2	4.07958	146.974	9.72361	6.29058	6.29058	5.54011	3.32832	3.32832	2.30978	2.30978	1.3905	1.3905	0.602409	0.602409	-0.53	358.753	11.47	5.17501	2.83881	68.6967	25.5326	24.9188	5.78324	0	0	0	4.79454	0	0	0	0	0
stigmasterol	10.2399	-0.0870232	10.2399	0.0870232	0.4566	412.702	364.318	412.371	170	0	0.0577401	-0.392797	0.392797	0.0577401	1.03333	1.8	2.5	1.52012	673.851	21.6814	20.662	20.662	14.2024	13.262	13.262	12.4445	12.4445	10.7755	10.7755	8.82777	8.82777	-0.56	5.5681e+06	22.6274	8.41681	3.65553	186.349	5.10653	0	0	0	0	0	0	0	0	0	65.3436	110.043
cycloalliin	11.1364	-1.20023	11.1364	0.172623	0.548949	177.225	166.137	177.046	64	0	0.320095	-0.480311	0.480311	0.320095	1.72727	2.36364	2.81818	2.57684	194.266	8.43072	6.24087	7.05737	5.10906	3.44353	4.82561	2.68358	4.34744	1.65875	3.49026	1.02241	2.37237	-0.42	252.107	8.67452	3.31761	2.00233	67.438	10.4233	5.24994	0	0	0	5.96931	9.00344	0	0	0	0	6.92374
arachidonic-acid	10.3138	-0.712141	10.3138	0.261929	0.305497	304.474	272.218	304.24	124	0	0.302851	-0.48123	0.48123	0.302851	0.727273	1.18182	1.63636	3.40147	361.904	16.3053	14.0453	14.0453	10.7701	8.58771	8.58771	5.37447	5.37447	3.21894	3.21894	1.93208	1.93208	-1.57	61147.5	20.43	17.4815	18.43	135.87	5.10653	0	0	0	0	5.96931	4.79454	0	0	0	68.3735	44.9458
eo	10.9072	-0.91878	10.9072	0.12764	0.718002	296.41	272.218	296.178	116	0	0.130336	-0.507956	0.507956	0.130336	1.22727	2.04545	2.81818	1.7217	658.161	15.5352	13.1785	13.1785	10.4831	8.50334	8.50334	7.79806	7.79806	7.10047	7.10047	5.82191	5.82191	-1.46	148000	14.1526	4.5219	1.66442	132.111	10.2131	11.3506	0	0	0	0	0	0	0	6.42335	18.9105	79.5383
beta-sitosterol	10.2463	-0.0794187	10.2463	0.0794187	0.436096	414.718	364.318	414.386	172	0	0.0577401	-0.392797	0.392797	0.0577401	1	1.76667	2.46667	1.47315	634.275	21.6814	20.9215	20.9215	14.2024	13.5785	13.5785	12.8513	12.8513	11.2981	11.2981	9.304	9.304	-0.3	5.5681e+06	22.8784	8.56694	3.73623	187.039	5.10653	0	0	0	0	0	0	0	0	0	66.0332	110.043
linoleic-acid	10.3186	-0.670665	10.3186	0.323902	0.318262	280.452	248.196	280.24	116	0	0.30284	-0.48123	0.48123	0.30284	0.8	1.35	1.95	3.17377	266.592	14.8911	13.1501	13.1501	9.77006	8.28805	8.28805	5.37447	5.37447	3.34128	3.34128	2.08765	2.08765	-1.05	22676.5	18.95	16.0057	16.95	124.52	5.10653	0	0	0	0	5.96931	4.79454	0	0	0	63.3319	38.5249
alpha-linolenic-acid	10.3149	-0.67484	10.3149	0.319129	0.34841	278.436	248.196	278.225	114	0	0.30284	-0.48123	0.48123	0.30284	0.8	1.35	2	3.23291	300.54	14.8911	12.8906	12.8906	9.77006	7.93788	7.93788	4.99405	4.99405	3.04147	3.04147	1.8953	1.8953	-1.31	22676.5	18.69	15.7465	16.69	123.83	5.10653	0	0	0	0	5.96931	4.79454	0	0	0	62.6423	38.5249
methyl-trans-1-propenyl-disulfide	2.06019	1.74421	2.06019	1.74421	0.513521	120.242	112.178	120.007	36	0	-0.00759225	-0.093004	0.093004	0.00759225	1.5	2.16667	2.33333	2.6581	40.8127	4.82843	3.9712	5.60419	2.91421	1.7213	4.34254	0.732308	3.10761	0.287863	1.77427	0.111111	1	0.44	20.9863	6.44	5.44	4.44	46.7907	0	0	0	0	0	0	0	0	0	0	27.6638	18.5876
methyl-trans-propenyl-disulfide	2.06019	1.74421	2.06019	1.74421	0.513521	120.242	112.178	120.007	36	0	-0.00759225	-0.093004	0.093004	0.00759225	1.5	2.16667	2.33333	2.6581	40.8127	4.82843	3.9712	5.60419	2.91421	1.7213	4.34254	0.732308	3.10761	0.287863	1.77427	0.111111	1	0.44	20.9863	6.44	5.44	4.44	46.7907	0	0	0	0	0	0	0	0	0	0	27.6638	18.5876
sinapic-acid	10.3498	-1.04999	10.3498	0.113449	0.757888	224.212	212.116	224.068	86	0	0.327821	-0.501699	0.501699	0.327821	1.25	1.75	2.125	3.1632	397.378	12.1294	8.92857	8.92857	7.57892	4.44147	4.44147	2.9456	2.9456	1.9205	1.9205	1.1775	1.1775	-2.17	3337.96	11.9023	5.06402	2.66213	92.5436	19.6868	0	11.499	5.74951	0	5.96931	0	4.79454	0	0	0	23.7722
ferulic-acid	10.2266	-1.01663	10.2266	0.0277546	0.71532	194.186	184.106	194.058	74	0	0.327821	-0.504254	0.504254	0.327821	1.5	2.21429	2.78571	2.94851	368.385	10.552	7.59768	7.59768	6.63023	3.91243	3.91243	2.60286	2.60286	1.62214	1.62214	0.965398	0.965398	-1.97	1295.22	10.1131	4.31828	2.51585	81.0651	14.9499	0	11.499	0	0	5.96931	0	4.79454	0	0	6.06637	23.7722
oleic-acid	10.3241	-0.664234	10.3241	0.331507	0.290517	282.468	248.196	282.256	118	0	0.30284	-0.48123	0.48123	0.30284	0.75	1.2	1.7	3.06616	233.573	14.8911	13.4097	13.4097	9.77006	8.63822	8.63822	5.72803	5.72803	3.65244	3.65244	2.34697	2.34697	-0.79	22676.5	19.21	16.2649	17.21	125.209	5.10653	0	0	0	0	5.96931	4.79454	0	0	0	70.4424	32.1041
beta-carotene	2.37245	0.291132	2.37245	0.291132	0.243513	536.888	480.44	536.438	216	0	-0.0103986	-0.0695743	0.0695743	0.0103986	0.5	0.825	1.175	1.88564	1116.38	29.7609	27.3255	27.3255	18.8142	15.301	15.301	13.2754	13.2754	8.37653	8.37653	5.7905	5.7905	-2.86	240732069	33.347	15.8033	11.3241	247.375	0	0	0	0	0	0	0	0	0	0	146.198	102.044
campesterol	10.2285	-0.0790068	10.2285	0.0790068	0.470129	400.691	352.307	400.371	166	0	0.0577401	-0.392797	0.392797	0.0577401	0.965517	1.72414	2.44828	1.48508	619.803	20.9743	20.2144	20.2144	13.6644	13.0405	13.0405	12.6603	12.6603	11.0536	11.0536	8.67729	8.67729	-0.3	3.3335e+06	21.9141	7.99447	3.66022	180.674	5.10653	0	0	0	0	0	0	0	0	0	66.0332	103.622
isobutyl-isothiocyanate	4.35375	0.606898	4.35375	0.606898	0.39424	115.201	106.129	115.046	40	0	0.0584543	-0.232269	0.232269	0.0584543	1.71429	2.28571	2.42857	3.13152	82.0809	5.69867	4.63992	5.45642	3.27006	2.30691	2.71516	1.82582	2.0084	0.520985	0.650085	0.219842	0.294378	-0.2	29.0196	6.8	3.97241	5.8	49.4531	0	0	0	0	0	0	0	4.9924	0	0	13.8475	18.1358
methyl-propyl-disulfide	2.19764	1.29282	2.19764	1.29282	0.41626	122.258	112.178	122.022	38	0	0.00341712	-0.0975996	0.0975996	0.00341712	1.5	2.16667	2.33333	2.33909	17.5098	4.82843	4.23071	5.8637	2.91421	2.0707	4.79788	0.988642	3.67303	0.405309	2.42303	0.166667	1.5	0.7	20.9863	6.7	5.7	4.7	47.4803	0	0	0	0	0	0	0	0	0	0	28.5115	12.6766
trigonelline	10.2287	-1.14241	10.2287	0.199074	0.459811	137.138	130.082	137.048	52	0	0.177119	-0.544575	0.544575	0.177119	1.7	2.4	2.8	3.0699	257.538	7.56048	5.57311	5.57311	4.69838	2.86588	2.86588	2.04556	2.04556	1.17541	1.17541	0.708656	0.708656	-1.38	178.193	6.73601	2.4732	1.31284	58.5467	9.90106	7.04767	12.3937	0	0	0	0	4.5671	0	0	0	6.06637
methylpropyl-trisulfide	2.20227	1.28324	2.20227	1.28324	0.451048	154.325	144.245	153.994	44	0	0.00424736	-0.0860044	0.0860044	0.00424736	1.42857	2.14286	2.57143	2.44747	26.1159	5.53553	4.63896	7.08845	3.41421	2.23736	6.29788	1.05668	5.51015	0.403611	4.49853	0.165467	2.9676	1.05	35.5096	8.05	7.05	7.05	57.0033	0	0	0	0	0	0	0	0	0	0	28.5115	22.5025
dipropyltetrasulfide	2.21966	1.28209	2.21966	1.28209	0.452153	214.446	200.334	213.998	62	0	0.00427486	-0.0817458	0.0817458	0.00427486	0.8	1.2	1.5	2.6476	49.7095	7.65685	6.46142	9.72741	4.91421	3.49156	8.64626	1.78003	8.0203	0.698918	7.57282	0.273992	6.5191	1.4	175.077	11.4	10.4	9.4	79.2563	0	0	0	0	0	0	0	0	0	0	35.4353	32.4935
dipropylsulfide	2.22486	1.32407	2.22486	1.32407	0.511108	118.245	104.133	118.082	44	0	-0.00701669	-0.162029	0.162029	0.00701669	1	1.42857	1.71429	2.44747	23.361	5.53553	5.23668	6.05317	3.41421	2.99156	4.14626	1.61237	2.83712	0.696923	2.09077	0.390737	1.17221	0.35	35.5096	7.35	6.35	6.35	50.6871	0	0	0	0	0	0	0	0	11.7619	0	13.8475	24.3474
auxin	10.3854	-1.05115	10.3854	0.0376852	0.718635	174.179	166.115	174.056	66	0	0.0458506	-0.549805	0.549805	0.0458506	1.38462	2.15385	2.92308	2.51396	444.876	9.25915	6.91035	6.91035	6.27086	4.02006	4.02006	2.90828	2.90828	2.00971	2.00971	1.43337	1.43337	-1.77	1441.26	7.85739	2.93568	1.40216	75.0079	14.885	0	0	0	0	0	0	0	0	0	18.1991	11.6298
disulfides	2.26449	1.32426	2.26449	1.32426	0.656479	274.454	256.31	274.085	94	0	0.0244222	-0.0616603	0.0616603	0.0244222	0.722222	1.38889	2.05556	2.18852	538.769	13.121	11.2806	12.9136	8.57539	6.05697	8.2068	4.65655	6.83796	2.96719	5.7692	1.81426	4.66652	-0.86	11721.2	13.5689	5.85362	3.12167	117.594	0	0	0	0	0	0	0	0	0	0	51.9196	56.0151
quercetin	12.1429	-0.887671	12.1429	0.133919	0.43419	302.238	292.158	302.043	112	0	0.238289	-0.507678	0.507678	0.238289	0.818182	1.54545	2.22727	2.37726	956.243	16.0161	10.9393	10.9393	10.3799	6.12314	6.12314	4.65044	4.65044	3.17296	3.17296	2.13546	2.13546	-3.35	86490.5	13.6247	4.58994	1.95687	122.108	29.9498	22.4683	17.2593	11.1783	0	0	4.79454	0	0	0	0	18.1991
rutin	13.57	-1.9682	13.57	0.0312979	0.139518	610.521	580.281	610.153	234	0	0.238633	-0.507678	0.507678	0.238633	0.744186	1.4186	2.11628	1.47847	1539.64	31.3252	22.289	22.289	20.2767	13.008	13.008	10.2782	10.2782	7.29092	7.29092	4.83854	4.83854	-3.71	2312654061	30.7381	11.759	5.67189	240.901	74.4299	65.196	23.5493	17.4683	0	0	4.79454	0	0	0	0	25.1228
ionol	10.3845	-0.0177546	10.3845	0.0177546	0.690997	220.356	196.164	220.183	90	0	0.12254	-0.507341	0.507341	0.12254	0.8125	1.125	1.375	3.50785	353.872	12.7236	11.6019	11.6019	7.03171	5.87831	5.87831	6.70865	6.70865	2.87028	2.87028	1.92224	1.92224	-0.98	1617.21	13.0866	3.7966	2.57661	99.5101	5.10653	5.74951	0	0	0	0	0	0	0	0	59.2386	28.8806
tocopherols	10.1025	-0.0636696	10.1025	0.0636696	0.369701	416.69	368.306	416.365	172	0	0.126259	-0.507661	0.507661	0.126259	0.9	1.46667	2.06667	1.69095	663.093	22.3112	20.943	20.943	14.1097	12.6205	12.6205	11.0441	11.0441	7.43633	7.43633	4.9449	4.9449	-1.18	2.551e+06	25.0838	11.4421	7.50198	186.362	9.84339	17.1001	0	0	0	0	0	0	0	0	72.6407	86.9649
thiamin	8.97518	0	8.97518	0	0.618089	300.815	283.679	300.081	104	0	0.224996	-1	1	0.224996	1.42105	2.15789	2.78947	1.8e-06	558.658	13.121	10.9284	12.5009	8.61339	5.76756	6.64722	4.16105	5.10037	2.85459	3.99854	1.76678	2.75086	-1.24	14107.5	15.8163	6.79024	3.61981	122.11	23.2472	11.6423	12.2387	5.51054	0	0	0	9.96796	4.5671	0	11.3368	6.92374
thiamine	8.97518	0	8.97518	0	0.618089	300.815	283.679	300.081	104	0	0.224996	-1	1	0.224996	1.42105	2.15789	2.78947	1.8e-06	558.658	13.121	10.9284	12.5009	8.61339	5.76756	6.64722	4.16105	5.10037	2.85459	3.99854	1.76678	2.75086	-1.24	14107.5	15.8163	6.79024	3.61981	122.11	23.2472	11.6423	12.2387	5.51054	0	0	0	9.96796	4.5671	0	11.3368	6.92374
maltotriose	10.6027	-1.90905	10.6027	0.741218	0.153589	504.438	472.182	504.169	200	0	0.186733	-0.393567	0.393567	0.186733	0.441176	0.852941	1.35294	1.71639	635.075	25.3171	17.7422	17.7422	16.0474	10.596	10.596	8.33421	8.33421	6.09089	6.09089	4.05765	4.05765	-0.64	2.35763e+07	27.9395	11.6081	5.37107	192.23	79.8561	73.2476	18.8701	0	0	0	0	0	0	0	0	0
methiin	10.3264	-1.12207	10.3264	0.0231481	0.529333	151.187	142.115	151.03	54	0	0.32093	-0.480063	0.480063	0.32093	1.88889	2.33333	2.44444	3.63243	135.774	7.43916	5.03377	5.85026	4.03658	2.32158	4.04876	1.68459	3.16431	0.731464	1.56	0.324151	0.972454	-0.42	60.4718	8.58	3.57594	4.1077	55.504	10.8402	6.04184	0	0	0	5.96931	9.00344	0	0	0	0	0
guanosine	11.65	-1.28531	11.65	0.0388317	0.398137	283.244	270.14	283.092	108	0	0.279986	-0.393567	0.393567	0.279986	1.45	2.2	2.85	2.09426	696.893	14.4388	10.171	10.171	9.52408	5.8741	5.8741	4.50408	4.50408	3.24195	3.24195	2.23912	2.23912	-2.01	48948.3	12.9955	4.52321	1.77509	111.008	25.7901	18.3119	17.3918	5.94834	5.55927	0	14.3456	4.98398	4.98398	0	0	0
glycine	9.24306	-0.967593	9.24306	0.277778	0.421171	75.067	70.027	75.032	30	0	0.316756	-0.480297	0.480297	0.316756	2	2.2	2.2	2.84738	42.9126	4.28446	2.63992	2.63992	2.27006	1.18953	1.18953	0.597863	0.597863	0.17462	0.17462	0	0	-0.57	9.65148	4.43	1.72155	3.43	29.3998	10.8402	0	0	0	0	5.96931	4.79454	0	0	0	0	0
taurine	9.70681	-3.79919	9.70681	0.0289352	0.455699	125.149	118.093	125.015	44	0	0.265602	-0.329369	0.329369	0.265602	1.57143	2	2	3.6022	125.87	5.91421	3.66352	4.48002	3.06066	1.71283	3.322	1.07471	2.64679	0.375805	1.12741	0.14893	0.446789	-0.13	18.1417	6.87	2.24774	5.87	42.0727	5.73367	0	0	0	10.1181	0	4.55275	0	8.4178	0	0	0
ethanolamine	7.75	0.0972222	7.75	0.0972222	0.405578	61.084	54.028	61.0528	26	0	0.0553246	-0.395063	0.395063	0.0553246	1.75	2	2	1.97474	8	3.41421	2.43878	2.43878	1.91421	1.22448	1.22448	0.512282	0.512282	0.129099	0.129099	0	0	-0.08	6.85475	3.92	2.92	1.92	25.2383	10.8402	0	0	0	0	0	0	0	0	0	0	0
alpha-amino-butyric-acid	9.80532	-0.928241	9.80532	0.49537	0.508726	103.121	94.049	103.063	42	0	0.319956	-0.480087	0.480087	0.319956	2	2.42857	2.42857	3.34342	72.09	5.86181	4.21727	4.21727	3.18074	2.16509	2.16509	1.35298	1.35298	0.757024	0.757024	0.17462	0.17462	-0.57	27.9771	6.43	2.57742	2.16665	42.1297	10.8402	6.04184	0	0	0	5.96931	4.79454	0	0	0	6.92374	6.42082
salicylic-acid	10.2618	-1.11287	10.2618	0.0671296	0.610259	138.122	132.074	138.032	52	0	0.338969	-0.507053	0.507053	0.338969	1.3	1.9	2.3	3.15294	254.783	7.56048	5.11208	5.11208	4.71521	2.72869	2.72869	1.8223	1.8223	1.13446	1.13446	0.654489	0.654489	-1.51	182.238	6.60779	2.38963	1.07489	57.5463	10.2131	11.313	0	0	0	5.96931	0	4.79454	0	0	12.1327	12.1327
choline	8.38625	0.28125	8.38625	0.28125	0.476184	104.173	90.061	104.107	44	0	0.101493	-0.390515	0.390515	0.101493	1.28571	1.71429	1.71429	3.15449	46.5321	5.91421	5.30864	5.30864	3.06066	2.4741	2.4741	2.73754	2.73754	0.77082	0.77082	0.3	0.3	-0.08	18.1417	6.92	2.28455	5.92	44.9631	9.58956	6.54476	0	0	0	0	0	0	0	0	0	0
alpha-phellandrene	2.33333	0.781204	2.33333	0.781204	0.519119	136.238	120.11	136.125	56	0	-0.0172389	-0.0810133	0.0810133	0.0172389	1.5	2.2	2.6	2.52082	160.877	7.56048	7.09386	7.09386	4.69838	4.04855	4.04855	3.45083	3.45083	2.17461	2.17461	1.23835	1.23835	-0.52	180.913	7.58549	3.04628	1.72851	63.6387	0	0	0	0	0	0	0	0	0	0	37.6486	25.1804
2-methyl-benzaldehyde	10.2273	0.775463	10.2273	0.775463	0.516364	120.151	112.087	120.058	46	0	0.149815	-0.297886	0.297886	0.149815	1.33333	2	2.44444	3.14798	215.563	6.69023	5.295	5.295	4.34254	2.85173	2.85173	1.97444	1.97444	1.31543	1.31543	0.719018	0.719018	-1.11	130.651	6.01674	2.44375	1.1654	54.3228	0	6.28616	0	0	0	0	4.79454	0	0	0	24.2655	12.4872
myricetin	12.1653	-0.966848	12.1653	0.0998772	0.37075	318.237	308.157	318.038	118	0	0.238289	-0.507678	0.507678	0.238289	0.73913	1.34783	1.95652	2.39511	979.505	16.8864	11.3092	11.3092	10.7906	6.26341	6.26341	4.81005	4.81005	3.26722	3.26722	2.20607	2.20607	-3.55	126896	14.3899	4.73379	2.12687	126.902	35.0563	22.4683	23.0088	11.1783	0	0	4.79454	0	0	0	0	12.1327
kaempferol	12.1204	-0.808495	12.1204	0.0246896	0.545851	286.239	276.159	286.048	106	0	0.238289	-0.507966	0.507966	0.238289	0.857143	1.52381	2.19048	2.3725	892.666	15.1459	10.5695	10.5695	9.96923	5.98287	5.98287	4.49382	4.49382	3.06485	3.06485	2.08359	2.08359	-3.15	58902.5	12.8623	4.44783	2.02372	117.313	24.8433	28.2178	5.76025	11.1783	0	0	4.79454	0	0	0	0	24.2655
linalol	9.48877	-0.702431	9.48877	0.702431	0.617129	154.253	136.109	154.136	64	0	0.0799543	-0.386092	0.386092	0.0799543	1.54545	2.09091	2.45455	3.70591	150.256	8.90578	7.72323	7.72323	4.97716	3.97101	3.97101	3.38145	3.38145	1.64281	1.64281	0.755127	0.755127	-0.56	169.853	10.44	4.34526	5.86373	69.4388	5.10653	0	0	0	0	0	0	0	0	6.57894	17.7251	33.6129
linalool	9.48877	-0.702431	9.48877	0.702431	0.617129	154.253	136.109	154.136	64	0	0.0799543	-0.386092	0.386092	0.0799543	1.54545	2.09091	2.45455	3.70591	150.256	8.90578	7.72323	7.72323	4.97716	3.97101	3.97101	3.38145	3.38145	1.64281	1.64281	0.755127	0.755127	-0.56	169.853	10.44	4.34526	5.86373	69.4388	5.10653	0	0	0	0	0	0	0	0	6.57894	17.7251	33.6129
ajoene	11.0883	-0.774862	11.0883	0.578182	0.364996	234.411	220.299	234.021	74	0	0.0426217	-0.258939	0.258939	0.0426217	1.23077	2	2.61538	3.34208	199.036	9.94131	7.47793	9.92742	6.30806	3.80964	7.67976	2.10304	5.96747	0.991576	4.12456	0.51206	2.76766	0.07	708.34	13.07	10.1529	9.98783	90.6104	0	0	0	0	0	0	4.2089	0	0	13.1579	39.8159	5.40805
trans-ajoene	11.0883	-0.774862	11.0883	0.578182	0.364996	234.411	220.299	234.021	74	0	0.0426217	-0.258939	0.258939	0.0426217	1.23077	2	2.61538	3.34208	199.036	9.94131	7.47793	9.92742	6.30806	3.80964	7.67976	2.10304	5.96747	0.991576	4.12456	0.51206	2.76766	0.07	708.34	13.07	10.1529	9.98783	90.6104	0	0	0	0	0	0	4.2089	0	0	13.1579	39.8159	5.40805
allyl-trans-1-propenyl-disulfide	3.60006	1.02282	3.60006	1.02282	0.339434	146.28	136.2	146.022	46	0	0.0217974	-0.102226	0.102226	0.0217974	1.625	2.375	2.875	2.81686	76.5977	6.24264	4.96276	6.59575	3.91421	2.41822	4.80031	1.13883	3.45694	0.445572	2.48655	0.182235	1.64012	0.18	61.4996	8.18	7.18	6.18	58.8309	0	0	0	0	0	0	0	0	0	6.57894	33.7398	12.3318
pantothenic-acid	11.2649	-1.35065	11.2649	0.0349849	0.456096	219.237	202.101	219.111	88	0	0.304633	-0.481182	0.481182	0.304633	1.4	1.93333	2.33333	4.05054	238.657	12.0605	8.85681	8.85681	6.80857	4.59429	4.59429	3.984	3.984	2.03418	2.03418	0.830662	0.830662	-1.14	1165.54	13.86	5.67084	4.75486	87.9144	20.6364	6.10397	0	5.90718	0	5.96931	9.58907	0	0	0	13.8475	0
prop-2-enyl-disulfane	3.84608	0.933642	3.84608	0.933642	0.31773	106.215	100.167	105.991	30	0	0.0212297	-0.111015	0.111015	0.0212297	2	2.6	2.6	2.40172	26.074	4.12132	2.84703	4.55795	2.41421	1.28775	3.32569	0.584441	1.95057	0.192387	1.02437	0.0527046	0.474342	0.44	11.2451	5.44	4.44	4.44	41.4577	0	0	0	0	0	0	0	0	0	18.2397	16.8699	0
methyl-allyl-hexasulfide	3.6351	1.02992	3.6351	1.02992	0.358656	248.51	240.446	247.895	60	0	0.0223234	-0.102225	0.102225	0.0223234	1.2	1.9	2.5	2.70379	74.1481	7.65685	5.44105	10.34	4.91421	2.34675	10.4073	1.01203	10.6978	0.38538	10.8521	0.14599	10.5354	1.84	175.077	11.84	10.84	9.84	84.8829	0	0	0	0	0	0	0	0	0	6.57894	27.6638	45.5594
methyl-allyl-tetrasulfide	3.60809	1.03991	3.60809	1.03991	0.364149	184.376	176.312	183.951	48	0	0.022323	-0.102225	0.102225	0.022323	1.5	2.25	2.75	2.61629	54	6.24264	4.62456	7.89054	3.91421	2.01342	7.40727	0.875942	7.02357	0.329824	6.35208	0.12331	5.024	1.14	61.4996	9.14	8.14	7.14	65.8368	0	0	0	0	0	0	0	0	0	6.57894	27.6638	25.9076
1-methyl-2-(prop-2-enyl)-disulfane	3.56403	1.05671	3.56403	1.05671	0.317928	120.242	112.178	120.007	36	0	0.0214644	-0.102226	0.102226	0.0214644	1.83333	2.5	2.66667	2.4884	34.5293	4.82843	3.80806	5.44105	2.91421	1.68009	4.40727	0.73986	3.34934	0.303744	2.02659	0.116154	1.04539	0.44	20.9863	6.44	5.44	4.44	46.7907	0	0	0	0	0	0	0	0	0	6.57894	27.6638	6.25577
allyl-methyl-disulfide	3.56403	1.05671	3.56403	1.05671	0.317928	120.242	112.178	120.007	36	0	0.0214644	-0.102226	0.102226	0.0214644	1.83333	2.5	2.66667	2.4884	34.5293	4.82843	3.80806	5.44105	2.91421	1.68009	4.40727	0.73986	3.34934	0.303744	2.02659	0.116154	1.04539	0.44	20.9863	6.44	5.44	4.44	46.7907	0	0	0	0	0	0	0	0	0	6.57894	27.6638	6.25577
methyl-allyl-disulfide	3.56403	1.05671	3.56403	1.05671	0.317928	120.242	112.178	120.007	36	0	0.0214644	-0.102226	0.102226	0.0214644	1.83333	2.5	2.66667	2.4884	34.5293	4.82843	3.80806	5.44105	2.91421	1.68009	4.40727	0.73986	3.34934	0.303744	2.02659	0.116154	1.04539	0.44	20.9863	6.44	5.44	4.44	46.7907	0	0	0	0	0	0	0	0	0	6.57894	27.6638	6.25577
beta-phellandrene	3.92114	0.795694	3.92114	0.795694	0.519119	136.238	120.11	136.125	56	0	-0.0204025	-0.0958427	0.0958427	0.0204025	1.6	2.3	2.7	2.52585	151.421	7.56048	6.93072	6.93072	4.69838	4.05873	4.05873	3.46391	3.46391	2.23421	2.23421	1.34686	1.34686	-0.52	180.913	7.58549	3.04628	1.72851	63.6387	0	0	0	0	0	0	0	0	0	0	38.1516	24.6775
methyl-allyl-pentasulfide	3.62304	1.03433	3.62304	1.03433	0.37073	216.443	208.379	215.923	54	0	0.0223234	-0.102225	0.102225	0.0223234	1.33333	2.11111	2.66667	2.66388	63.9783	6.94975	5.03281	9.11529	4.41421	2.18009	8.90727	0.943984	8.86069	0.357602	8.60208	0.13465	7.77968	1.49	103.688	10.49	9.49	9.49	75.3599	0	0	0	0	0	0	0	0	0	6.57894	27.6638	35.7335
1-methyl-3-(prop-2-enyl)-trisulfane	3.58907	1.04713	3.58907	1.04713	0.345261	152.309	144.245	151.979	42	0	0.0222955	-0.102225	0.102225	0.0222955	1.71429	2.42857	2.85714	2.55878	44.1996	5.53553	4.21631	6.6658	3.41421	1.84675	5.90727	0.807901	5.18645	0.302046	4.10208	0.124003	2.48205	0.79	35.5096	7.79	6.79	6.79	56.3137	0	0	0	0	0	0	0	0	0	6.57894	27.6638	16.0817
allyl-methyl-trisulfide	3.58907	1.04713	3.58907	1.04713	0.345261	152.309	144.245	151.979	42	0	0.0222955	-0.102225	0.102225	0.0222955	1.71429	2.42857	2.85714	2.55878	44.1996	5.53553	4.21631	6.6658	3.41421	1.84675	5.90727	0.807901	5.18645	0.302046	4.10208	0.124003	2.48205	0.79	35.5096	7.79	6.79	6.79	56.3137	0	0	0	0	0	0	0	0	0	6.57894	27.6638	16.0817
methyl-allyl-trisulfide	3.58907	1.04713	3.58907	1.04713	0.345261	152.309	144.245	151.979	42	0	0.0222955	-0.102225	0.102225	0.0222955	1.71429	2.42857	2.85714	2.55878	44.1996	5.53553	4.21631	6.6658	3.41421	1.84675	5.90727	0.807901	5.18645	0.302046	4.10208	0.124003	2.48205	0.79	35.5096	7.79	6.79	6.79	56.3137	0	0	0	0	0	0	0	0	0	6.57894	27.6638	16.0817
methyl-prop-2-enyl-trisulfide	3.58907	1.04713	3.58907	1.04713	0.345261	152.309	144.245	151.979	42	0	0.0222955	-0.102225	0.102225	0.0222955	1.71429	2.42857	2.85714	2.55878	44.1996	5.53553	4.21631	6.6658	3.41421	1.84675	5.90727	0.807901	5.18645	0.302046	4.10208	0.124003	2.48205	0.79	35.5096	7.79	6.79	6.79	56.3137	0	0	0	0	0	0	0	0	0	6.57894	27.6638	16.0817
allylmethylsulfide	3.52958	1.06944	3.52958	1.06944	0.461235	88.175	80.111	88.0347	30	0	0.0107463	-0.16129	0.16129	0.0107463	2	2.6	2.6	2.40172	24.8289	4.12132	3.39981	4.21631	2.41421	1.51342	2.90727	0.744017	1.6547	0.284518	0.853553	0.117851	0.353553	0.09	11.2451	5.09	4.09	4.09	37.2676	0	0	0	0	0	0	0	0	11.7619	6.57894	6.07602	6.25577
methyl-allyl-sulfide	3.52958	1.06944	3.52958	1.06944	0.461235	88.175	80.111	88.0347	30	0	0.0107463	-0.16129	0.16129	0.0107463	2	2.6	2.6	2.40172	24.8289	4.12132	3.39981	4.21631	2.41421	1.51342	2.90727	0.744017	1.6547	0.284518	0.853553	0.117851	0.353553	0.09	11.2451	5.09	4.09	4.09	37.2676	0	0	0	0	0	0	0	0	11.7619	6.57894	6.07602	6.25577
allyl-methyl-thiosulfinate	4.91551	-0.303364	4.91551	0.303364	0.531058	136.241	128.177	136.002	42	0	0.0795285	-0.308589	0.308589	0.0795285	2	2.57143	2.71429	2.96705	79.759	5.69867	4.21631	5.8493	3.27006	1.84675	4.32992	0.974568	3.42127	0.351856	1.10854	0.143932	0.598462	0.27	29.0196	7.27	4.42949	6.27	51.1678	4.18309	0	0	0	0	0	0	0	0	6.57894	6.07602	11.1881
diallyl-hexasulfide	3.64836	1.01656	3.64836	1.01656	0.314098	274.548	264.468	273.911	70	0	0.0223234	-0.102225	0.102225	0.0223234	0.75	1.16667	1.5	2.80732	100.606	9.07107	6.43262	11.3316	5.91421	3.04368	10.865	1.41855	11.0471	0.551343	11.2799	0.213745	11.0594	1.58	488.925	13.58	12.58	11.58	96.9232	0	0	0	0	0	0	0	0	0	13.1579	33.7398	39.3036
2-propenyl-tetrasulfide	3.62825	1.02015	3.62825	1.02015	0.353082	210.414	200.334	209.967	58	0	0.022323	-0.102225	0.102225	0.022323	0.9	1.3	1.6	2.76214	79.7486	7.65685	5.61612	8.88211	4.91421	2.71034	7.86504	1.28247	7.37291	0.495788	6.77993	0.191064	5.54801	0.88	175.077	10.88	9.88	8.88	77.8771	0	0	0	0	0	0	0	0	0	13.1579	33.7398	19.6518
diallyl-tetrasulfide	3.62825	1.02015	3.62825	1.02015	0.353082	210.414	200.334	209.967	58	0	0.022323	-0.102225	0.102225	0.022323	0.9	1.3	1.6	2.76214	79.7486	7.65685	5.61612	8.88211	4.91421	2.71034	7.86504	1.28247	7.37291	0.495788	6.77993	0.191064	5.54801	0.88	175.077	10.88	9.88	8.88	77.8771	0	0	0	0	0	0	0	0	0	13.1579	33.7398	19.6518
allyl-disulfide	3.59832	1.0263	3.59832	1.0263	0.332147	146.28	136.2	146.022	46	0	0.0214851	-0.102226	0.102226	0.0214851	1	1.375	1.625	2.70795	58.9288	6.24264	4.79962	6.43262	3.91421	2.37701	4.86504	1.14639	3.69867	0.455118	2.68185	0.19245	1.73205	0.18	61.4996	8.18	7.18	6.18	58.8309	0	0	0	0	0	0	0	0	0	13.1579	33.7398	0
diallyl-disulfide	3.59832	1.0263	3.59832	1.0263	0.332147	146.28	136.2	146.022	46	0	0.0214851	-0.102226	0.102226	0.0214851	1	1.375	1.625	2.70795	58.9288	6.24264	4.79962	6.43262	3.91421	2.37701	4.86504	1.14639	3.69867	0.455118	2.68185	0.19245	1.73205	0.18	61.4996	8.18	7.18	6.18	58.8309	0	0	0	0	0	0	0	0	0	13.1579	33.7398	0
diprop-2-enyl-disulfide	3.59832	1.0263	3.59832	1.0263	0.332147	146.28	136.2	146.022	46	0	0.0214851	-0.102226	0.102226	0.0214851	1	1.375	1.625	2.70795	58.9288	6.24264	4.79962	6.43262	3.91421	2.37701	4.86504	1.14639	3.69867	0.455118	2.68185	0.19245	1.73205	0.18	61.4996	8.18	7.18	6.18	58.8309	0	0	0	0	0	0	0	0	0	13.1579	33.7398	0
diallyl-pentasulfide	3.63921	1.01821	3.63921	1.01821	0.343024	242.481	232.401	241.939	64	0	0.0223234	-0.102225	0.102225	0.0223234	0.818182	1.27273	1.63636	2.7859	91.1458	8.36396	6.02437	10.1069	5.41421	2.87701	9.36504	1.35051	9.21002	0.523566	9.02993	0.202405	8.30368	1.23	292.886	12.23	11.23	11.23	87.4002	0	0	0	0	0	0	0	0	0	13.1579	33.7398	29.4777
allyl-trisulfide	3.61489	1.02263	3.61489	1.02263	0.347512	178.347	168.267	177.994	52	0	0.0222958	-0.102225	0.102225	0.0222958	1	1.44444	1.77778	2.73602	70.3722	6.94975	5.20787	7.65736	4.41421	2.54368	6.36504	1.21443	5.53579	0.46801	4.52993	0.185801	3.28458	0.53	103.688	9.53	8.53	8.53	68.354	0	0	0	0	0	0	0	0	0	13.1579	33.7398	9.82591
diallyl-trisulfide	3.61489	1.02263	3.61489	1.02263	0.347512	178.347	168.267	177.994	52	0	0.0222958	-0.102225	0.102225	0.0222958	1	1.44444	1.77778	2.73602	70.3722	6.94975	5.20787	7.65736	4.41421	2.54368	6.36504	1.21443	5.53579	0.46801	4.52993	0.185801	3.28458	0.53	103.688	9.53	8.53	8.53	68.354	0	0	0	0	0	0	0	0	0	13.1579	33.7398	9.82591
di-prop-2-enyl-trisulfide	3.61489	1.02263	3.61489	1.02263	0.347512	178.347	168.267	177.994	52	0	0.0222958	-0.102225	0.102225	0.0222958	1	1.44444	1.77778	2.73602	70.3722	6.94975	5.20787	7.65736	4.41421	2.54368	6.36504	1.21443	5.53579	0.46801	4.52993	0.185801	3.28458	0.53	103.688	9.53	8.53	8.53	68.354	0	0	0	0	0	0	0	0	0	13.1579	33.7398	9.82591
diallyl-sulfide	3.57736	1.03375	3.57736	1.03375	0.398136	114.213	104.133	114.05	40	0	0.011337	-0.15372	0.15372	0.011337	1.14286	1.57143	1.85714	2.67955	49.2004	5.53553	4.39138	5.20787	3.41421	2.21034	3.36504	1.11481	2.18972	0.471405	1.41421	0.234708	0.704124	-0.17	35.5096	6.83	5.83	5.83	49.3079	0	0	0	0	0	0	0	0	11.7619	13.1579	12.152	0
di-prop-2-enyl-sulfane	3.57736	1.03375	3.57736	1.03375	0.398136	114.213	104.133	114.05	40	0	0.011337	-0.15372	0.15372	0.011337	1.14286	1.57143	1.85714	2.67955	49.2004	5.53553	4.39138	5.20787	3.41421	2.21034	3.36504	1.11481	2.18972	0.471405	1.41421	0.234708	0.704124	-0.17	35.5096	6.83	5.83	5.83	49.3079	0	0	0	0	0	0	0	0	11.7619	13.1579	12.152	0
allyl-2-propenethiosulfinate	5.08481	-0.375895	5.08481	0.375895	0.564661	162.279	152.199	162.017	52	0	0.0795567	-0.308006	0.308006	0.0795567	1.44444	2.11111	2.55556	3.25757	120.226	7.11288	5.20787	6.84087	4.30806	2.54368	4.78769	1.33228	3.62416	0.571272	2.17504	0.26834	1.26036	0.01	90.4405	9.01	6.13484	5.8877	63.2081	4.18309	0	0	0	0	0	0	0	0	13.1579	12.152	11.1881
allicin	10.757	-0.792562	10.757	0.567963	0.452389	162.279	152.199	162.017	52	0	0.0844824	-0.247625	0.247625	0.0844824	1.44444	2.11111	2.55556	3.25757	120.226	7.11288	5.20787	6.84087	4.30806	2.54368	5.36504	1.33228	4.6646	0.571272	3.31899	0.26834	2.12639	-0.02	90.4405	8.98	6.10531	5.85726	62.0821	0	0	0	0	0	0	0	4.2089	0	13.1579	22.9459	0
allyl-propyl-disulfide	3.62415	1.07407	3.62415	1.07407	0.333839	148.296	136.2	148.038	48	0	0.0214743	-0.102226	0.102226	0.0214743	1.5	2.25	2.75	2.61629	52.4902	6.24264	5.22227	6.85527	3.91421	2.76762	5.25565	1.39517	4.02237	0.556683	3.0783	0.238484	2.14636	0.44	61.4996	8.44	7.44	6.44	59.5205	0	0	0	0	0	0	0	0	0	6.57894	34.5876	6.42082
propyl-allyl-disulfide	3.62415	1.07407	3.62415	1.07407	0.333839	148.296	136.2	148.038	48	0	0.0214743	-0.102226	0.102226	0.0214743	1.5	2.25	2.75	2.61629	52.4902	6.24264	5.22227	6.85527	3.91421	2.76762	5.25565	1.39517	4.02237	0.556683	3.0783	0.238484	2.14636	0.44	61.4996	8.44	7.44	6.44	59.5205	0	0	0	0	0	0	0	0	0	6.57894	34.5876	6.42082
propyl-allyl-trisulfide	3.63505	1.05693	3.63505	1.05693	0.348042	180.363	168.267	180.01	54	0	0.0222956	-0.102225	0.102225	0.0222956	1.44444	2.22222	2.77778	2.66388	63.3233	6.94975	5.63052	8.08001	4.41421	2.93429	6.75565	1.46321	5.85949	0.569575	4.92637	0.227265	3.77013	0.79	103.688	9.79	8.79	8.79	69.0436	0	0	0	0	0	0	0	0	0	6.57894	34.5876	16.2467
vanillic-acid	10.4432	-1.04787	10.4432	0.0671296	0.693399	168.148	160.084	168.042	64	0	0.335323	-0.504254	0.504254	0.335323	1.5	2.16667	2.66667	3.1343	305.926	9.13783	6.44297	6.44297	5.64707	3.25174	3.25174	2.19178	2.19178	1.42667	1.42667	0.810656	0.810656	-1.71	482.836	8.38718	3.12651	1.47374	69.0248	14.9499	0	11.499	0	0	5.96931	0	4.79454	0	0	0	18.1991
biotin	11.1123	-0.728901	11.1123	0.0640408	0.493478	244.316	228.188	244.088	90	0	0.314936	-0.48123	0.48123	0.314936	1.4375	2.25	3	1.70304	297.789	11.5436	8.93954	9.75604	7.6647	5.5703	6.61905	4.26138	5.53355	3.06743	4.57607	2.26476	3.80835	-0.91	5794.18	11.5718	4.94765	2.6072	98.3522	15.7401	0	0	0	0	12.0004	4.79454	4.79454	11.7619	0	6.42082	12.8416
apigenin	12.0209	-0.410347	12.0209	0.0188225	0.631833	270.24	260.16	270.053	100	0	0.196579	-0.507966	0.507966	0.196579	0.85	1.55	2.25	2.2894	846.507	14.2757	10.1996	10.1996	9.54171	5.83661	5.83661	4.35981	4.35981	2.94644	2.94644	2.02188	2.02188	-2.95	38062.8	12.1028	4.3078	1.94826	112.519	19.7367	33.978	5.42879	0	0	0	4.79454	0	0	0	0	24.2655
4-methyl-5-vinylthiazole	4.03472	1.07407	4.03472	1.07407	0.559736	125.196	118.14	125.03	42	0	0.0800574	-0.24939	0.24939	0.0800574	1.875	2.625	2.875	3.09232	190.164	5.98313	4.71727	5.53377	3.84254	2.36856	3.24821	1.50614	2.39249	0.968014	1.89484	0.506907	1.15077	-0.63	94.1368	5.50569	2.09223	0.793261	52.6966	0	0	0	0	0	0	0	4.98398	0	11.3368	12.655	6.92374
allixin	11.6391	-0.488196	11.6391	0.0803162	0.783022	226.272	208.128	226.121	90	0	0.268369	-0.501687	0.501687	0.268369	1.375	2.0625	2.625	2.99236	406.215	12.1294	10.0004	10.0004	7.61259	5.50901	5.50901	3.74951	3.74951	2.49299	2.49299	1.61495	1.61495	-1.45	3414.97	12.6187	5.58384	2.56464	94.8601	14.2605	11.5205	0	11.499	5.42879	0	4.79454	0	0	0	19.7654	13.3446
riboflavin	12.1652	-1.63794	12.1652	0.0516284	0.328412	376.369	356.209	376.138	144	0	0.349448	-0.393579	0.393579	0.349448	1.07407	1.74074	2.40741	2.27529	1075.45	19.878	14.748	14.748	12.7225	8.29481	8.29481	6.49875	6.49875	4.56954	4.56954	2.89422	2.89422	-2.66	876018	19.1113	7.15806	3.47065	152.292	24.9932	18.3119	11.5183	0	5.55927	5.68974	9.77852	9.77852	4.98398	0	0	37.1071
acetaldehyde	8.80556	0.75	8.80556	0.75	0.355008	44.053	40.021	44.0262	18	0	0.116405	-0.303715	0.303715	0.116405	2	2	2	2.1875	10.2647	2.70711	1.9856	1.9856	1.41421	0.813053	0.813053	0.235702	0.235702	0	0	0	0	-0.33	2.75489	2.67	1.67	1.67	19.2657	4.79454	6.28616	0	0	0	0	0	0	0	0	0	6.92374
aniline	5.35778	0.821759	5.35778	0.821759	0.480075	93.129	86.073	93.0578	36	0	0.0313476	-0.398729	0.398729	0.0313476	1	1.57143	1.85714	3.02147	134.107	5.11288	3.9641	3.9641	3.39385	2.19936	2.19936	1.41068	1.41068	0.799572	0.799572	0.453039	0.453039	-0.98	47.1973	4.18611	1.6462	0.929059	42.7713	5.73367	0	0	0	0	0	0	0	0	0	18.1991	12.1327
ash	0	0	0	0	0.319638	77.946	74.922	77.9451	8	0					1	1	1	0	0	0	0.707107	3.67423	0	0	0	0	0	0	0	0	0	0.558442	0	1.55844	0.349139	3.72123	18.8047	0	0	0	0	0	17.9534	0	0	0	0	0	0
phloroglucinol	8.67389	-0.145833	8.67389	0.145833	0.481545	126.111	120.063	126.032	48	0	0.122453	-0.50768	0.50768	0.122453	0.666667	0.888889	1.11111	3.16567	169.065	6.85337	4.57369	4.57369	4.18154	2.40287	2.40287	1.70761	1.70761	0.887298	0.887298	0.579547	0.579547	-1.38	85.7569	5.75123	1.85388	1.25283	51.8141	15.3196	17.2485	0	0	0	0	0	0	0	0	0	0
succinic-acid	9.64042	-1.07648	9.64042	0.296296	0.543771	118.088	112.04	118.027	46	0	0.303432	-0.481219	0.481219	0.303432	1	1.25	1.375	3.18185	92.6059	6.56891	4.12514	4.12514	3.6259	2.06257	2.06257	1.28748	1.28748	0.552731	0.552731	0.213865	0.213865	-1.06	40.3392	6.94	3.00969	4.94	45.7456	10.2131	0	0	0	0	11.9386	9.58907	0	0	0	0	0
phytin	11.0903	-6.68428	11.0903	0	0.13378	712.317	706.269	711.719	216	0	2	-0.789862	2	0.789862	0.315789	0.394737	0.447368	0	831.135	28.7067	17.3596	26.3487	15.5708	7.79599	16.5596	6.10343	12.7349	3.4477	6.45749	2.73589	5.9643	2.68597	5.09663e+06	42.8166	15.1148	17.0986	255.454	113.254	36.6238	0	0	0	60.791	0	0	0	0	0	0
calcium-oxalate	8.92593	-2.18519	8.92593	0	0.246551	128.096	128.096	127.942	34	0	2	-0.543498	2	0.543498	1	1.14286	1.14286	0	75.6906	5.1547	3.3401	5.54847	2.64273	1.0665	1.0665	0.574915	0.574915	0.166667	0.166667	0	0	0.19974	13.6096	10.2353	4.36104	6.19974	69.1315	19.8021	0	0	0	0	37.7382	0	0	0	0	0	0
chromium	0	0	0	0	0.363525	51.996	51.996	51.9405	6	2	0	0	0	0	1	1	1	0	0	0	0.408248	1.68325	0	0	0	0	0	0	0	0	0	0.532468	0	1.53247	0.410516	4.04466	18.242	0	0	0	0	0	0	0	0	0	0	0	0
cobalt	0	0	0	0	0.36805	58.933	58.933	58.9332	9	0	0	0	0	0	1	1	1	0	0	0	0.333333	1.37437	0	0	0	0	0	0	0	0	0	0.506494	0	1.50649	0.480852	4.40393	17.6885	0	0	0	0	0	0	0	0	0	0	0	0
copper	0	0	0	0	0.347282	63.546	63.546	62.9296	11	0	0	0	0	0	1	1	1	0	0	0	0.301511	1.24316	0	0	0	0	0	0	0	0	0	0.519481	0	1.51948	0.444481	4.21948	17.9641	0	0	0	0	0	0	0	0	0	0	0	0
methyl-methan-thiosulfinate	9.73843	-0.989198	9.73843	0.592593	0.480438	109.195	104.155	108.979	32	0	-0.0184404	-0.794425	0.794425	0.0184404	2	2.2	2.2	2.84738	42.9126	4.28446	2.93185	4.56484	2.27006	1.32912	3.57313	0.592419	2.89261	0.235702	1.41421	0	0	0.53	9.65148	5.53	2.75075	4.53	38.8082	4.55275	0	0	0	0	0	0	9.73516	0	0	18.1118	5.75285
chlorophyll	14.3635	-1.21986	14.3635	0	0.0369027	893.509	820.933	892.535	344	0	2	-0.657365	2	0.657365	0.846154	1.49231	2.13846	7.93e-06	2545.54	46.4043	41.2876	42.7018	30.5722	24.013	24.013	19.4247	19.4247	14.2214	14.2214	10.0811	10.0811	-4.28377	74857800000000	51.6967	22.9488	11.642	403.49	19.4417	12.5248	5.78324	0	0	34.9914	19.3676	4.98398	0	22.0668	139.606	88.3349
f-gitonin	11.9645	-2.01808	11.9645	0.130251	0.0901802	1051.18	968.527	1050.52	420	0	0.187151	-0.393567	0.393567	0.187151	0.520548	1.15068	1.84932	0.824281	1860.52	52.2137	42.0389	42.0389	34.6748	26.8284	26.8284	24.0287	24.0287	20.0316	20.0316	15.923	15.923	-0.92	1.04e+16	55.3965	21.2801	9.4877	424.024	113.753	91.5595	30.9472	0	0	0	0	0	0	0	27.6949	97.704
gitonin	11.9645	-2.01808	11.9645	0.130251	0.0901802	1051.18	968.527	1050.52	420	0	0.187151	-0.393567	0.393567	0.187151	0.520548	1.15068	1.84932	0.824281	1860.52	52.2137	42.0389	42.0389	34.6748	26.8284	26.8284	24.0287	24.0287	20.0316	20.0316	15.923	15.923	-0.92	1.04e+16	55.3965	21.2801	9.4877	424.024	113.753	91.5595	30.9472	0	0	0	0	0	0	0	27.6949	97.704
desgalactotigonin	11.8063	-1.99526	11.8063	0.091564	0.0971274	1035.18	952.528	1034.53	414	0	0.187151	-0.393567	0.393567	0.187151	0.513889	1.13889	1.84722	0.812411	1825.06	51.3435	41.7215	41.7215	34.2641	26.7369	26.7369	23.8794	23.8794	20.0067	20.0067	15.8768	15.8768	-0.88	7254100000000000	54.4746	21.0611	9.25906	419.229	108.647	91.5595	30.9472	0	0	0	0	0	0	0	27.6949	104.125
calcium	0	0	0	0	0.307585	42.094	40.078	41.9782	4	0					1	1	1	0	0	0	0	0	0	0	0	0	0	0	0	0	0	1.25974	0	2.25974	0.0535547	0.434998	37.4842	0	0	0	0	0	37.7382	0	0	0	0	0	0
dipropenyl-disulfide	2.06019	1.72713	2.06019	1.72713	0.441687	146.28	136.2	146.022	46	0	-0.0221003	-0.0804668	0.0804668	0.0221003	0.875	1.25	1.5	2.93395	72.5293	6.24264	5.1259	6.75889	3.91421	2.45944	4.73558	1.13128	3.21521	0.438832	2.3165	0.175261	1.57735	0.18	61.4996	8.18	7.18	6.18	58.8309	0	0	0	0	0	0	0	0	0	0	33.7398	24.6636
methyl-1-propenyl-disulfide	2.06019	1.74421	2.06019	1.74421	0.513521	120.242	112.178	120.007	36	0	-0.00759225	-0.093004	0.093004	0.00759225	1.5	2.16667	2.33333	2.6581	40.8127	4.82843	3.9712	5.60419	2.91421	1.7213	4.34254	0.732308	3.10761	0.287863	1.77427	0.111111	1	0.44	20.9863	6.44	5.44	4.44	46.7907	0	0	0	0	0	0	0	0	0	0	27.6638	18.5876
allyl-alliin	11.2318	-1.16985	11.2318	0.0924537	0.567954	217.29	202.17	217.077	80	0	0.321164	-0.480057	0.480057	0.321164	1.5	2.14286	2.57143	4.07262	240.212	10.9747	7.93954	8.75604	6.61259	4.14389	5.63193	2.64958	4.1959	1.46299	2.77559	0.828496	1.85968	-0.94	929.805	13.06	7.46254	5.66214	86.1595	10.4233	6.04184	0	0	0	5.96931	9.00344	0	0	13.1579	12.152	0
trans-1-propenyl-methyl-disulfide	2.17394	1.12373	2.17394	1.12373	0.355185	174.334	160.222	174.054	58	0	0.0217354	-0.0908077	0.0908077	0.0217354	0.9	1.3	1.6	2.90445	91.8252	7.65685	6.54011	8.1731	4.91421	3.38188	5.86991	1.70711	4.25939	0.883271	3.0235	0.367243	2.15048	0.18	175.077	10.18	9.18	8.18	71.5608	0	0	0	0	0	0	0	0	0	0	45.8919	13.8475
trans-1-propenyl-allyl-thiosulfinate	10.5683	-1.22478	10.5683	0.162037	0.582782	161.271	152.199	161.01	52	0	0.0316641	-0.793766	0.793766	0.0316641	1.77778	2.33333	2.44444	3.98197	139.993	7.27602	5.24125	6.87425	4.21874	2.55463	4.69271	1.48659	3.53751	0.836659	2.29735	0.410963	1.28169	0.01	81.8194	9.01	4.84863	3.56395	62.8888	4.55275	0	0	0	0	0	0	0	9.73516	6.57894	29.4162	6.92374
1-propenyl-allyl-thiosulfinate	10.5683	-1.22478	10.5683	0.162037	0.582782	161.271	152.199	161.01	52	0	0.0316641	-0.793766	0.793766	0.0316641	1.77778	2.33333	2.44444	3.98197	139.993	7.27602	5.24125	6.87425	4.21874	2.55463	4.69271	1.48659	3.53751	0.836659	2.29735	0.410963	1.28169	0.01	81.8194	9.01	4.84863	3.56395	62.8888	4.55275	0	0	0	0	0	0	0	9.73516	6.57894	29.4162	6.92374
calcium-fructuronate	10.4958	-2.36991	10.4958	0	0.150581	426.34	408.196	426.032	152	0	2	-0.547209	2	0.547209	0.592593	0.814815	0.962963	-4.11e-07	452.489	21.1877	13.6126	15.821	11.8256	6.60153	6.60153	4.64746	4.64746	2.7484	2.7484	1.19217	1.19217	-0.78026	149867	30.9311	15.1782	10.9618	180.464	60.6543	49.8376	11.5665	0	0	37.7382	9.58907	0	0	0	0	0
cholesterol	10.2098	-0.0765916	10.2098	0.0765916	0.488312	386.664	340.296	386.355	160	0	0.0577401	-0.392797	0.392797	0.0577401	1	1.78571	2.53571	1.48945	591.07	20.1041	19.3442	19.3442	13.2537	12.6298	12.6298	12.1864	12.1864	10.2791	10.2791	8.66624	8.66624	-0.3	2.16025e+06	20.952	7.7507	3.42097	174.309	5.10653	0	0	0	0	0	0	0	0	0	65.5303	97.704
s-propenyl-cysteine	10.3135	-0.90463	10.3135	0.266065	0.525944	161.226	150.138	161.051	58	0	0.326466	-0.479696	0.479696	0.326466	1.9	2.4	2.5	3.83348	146.683	8.14626	5.79424	6.68867	4.57459	2.83311	3.46557	1.99807	2.36321	0.9013	1.26645	0.482904	0.730377	-0.64	112.493	9.36	4.21932	3.39813	65.535	10.4233	6.04184	0	0	0	5.96931	0	4.79454	12.6288	0	6.57894	6.92374
propenylalliin	11.2335	-1.16944	11.2335	0.0889815	0.60931	217.29	202.17	217.077	80	0	0.326568	-0.479695	0.479695	0.326568	1.71429	2.35714	2.78571	4.14642	250.442	10.9747	8.10268	8.91918	6.61259	4.1732	5.66124	2.61933	4.16564	1.41847	2.73108	0.788448	1.79801	-1.1	929.805	12.9	7.31763	5.52926	86.1595	10.4233	6.04184	0	0	0	5.96931	4.2089	4.79454	0	6.57894	12.152	13.1237
dimethyl-thiosulfinate	10.0023	-1.83333	10.0023	1.53009	0.437637	110.203	104.155	109.987	33	1	-0.0350793	-0.801448	0.801448	0.0350793	1.6	1.6	1.6	3.47207	53.7835	4.5	3.22474	4.85774	2	1.14983	4.44949	1.14296	5.83712	0	0	0	0	0.53	3.60964	5.53	1.3238	103.226	37.7762	4.55275	0	0	0	0	0	0	8.86825	0	0	11.1881	12.5115
3-methyl-2-cyclopentene-1-thione	4.91968	1.11227	4.91968	1.11227	0.432315	112.197	104.133	112.035	38	0	0.0154386	-0.0849145	0.0849145	0.0154386	1.57143	2.28571	2.42857	2.67046	122.142	5.27602	4.39981	5.21631	3.28769	2.48858	2.89683	1.957	2.48138	1.17312	1.4951	0.739529	1.04278	-0.17	46.6705	4.97641	1.74438	1.09684	49.2273	0	0	0	0	0	0	0	0	0	0	17.791	25.8414
allyl-trans-1-propenyl-thiosulfinate	5.06926	-0.438395	5.06926	0.438395	0.582065	162.279	152.199	162.017	52	0	0.0799704	-0.30411	0.30411	0.0799704	1.77778	2.44444	2.88889	3.38177	129.02	7.11288	5.37101	7.004	4.30806	2.58489	4.72296	1.3031	3.31755	0.54924	2.03403	0.265569	1.29671	0.01	90.4405	9.01	6.13484	5.8877	63.2081	4.18309	0	0	0	0	0	0	0	0	6.57894	12.152	23.5199
allyl-1-propenyl-thiosulfinate	5.06926	-0.438395	5.06926	0.438395	0.582065	162.279	152.199	162.017	52	0	0.0799704	-0.30411	0.30411	0.0799704	1.77778	2.44444	2.88889	3.38177	129.02	7.11288	5.37101	7.004	4.30806	2.58489	4.72296	1.3031	3.31755	0.54924	2.03403	0.265569	1.29671	0.01	90.4405	9.01	6.13484	5.8877	63.2081	4.18309	0	0	0	0	0	0	0	0	6.57894	12.152	23.5199
methyl-propenyl-tetrasulfide	2.07727	1.75606	2.07727	1.75606	0.480654	184.376	176.312	183.951	48	0	-0.00706634	-0.0851632	0.0851632	0.00706634	1.25	2	2.5	2.7185	61.0587	6.24264	4.78769	8.05368	3.91421	2.05463	7.34254	0.868391	6.78184	0.326741	6.05603	0.122051	4.66141	1.14	61.4996	9.14	8.14	7.14	65.8368	0	0	0	0	0	0	0	0	0	0	27.6638	38.2394
inulin	12.8345	-3.67486	12.8345	1.07324	0.0268837	6179.37	5794.32	6176.02	2440	0	0.223968	-0.393567	0.393567	0.223968	0.0477327	0.0906921	0.140811	0.323544	11288.3	307.539	221.001	221.001	197.802	132.416	132.416	109.053	109.053	83.3971	83.3971	56.907	56.907	-7.64	2.52e+175	344.587	135.512	61.9082	2355.01	947.622	946.411	6.29003	214.123	0	0	0	0	0	0	0	0
allyl-propenyl-disulfide	3.60006	1.02282	3.60006	1.02282	0.339434	146.28	136.2	146.022	46	0	0.0217974	-0.102226	0.102226	0.0217974	1.625	2.375	2.875	2.81686	76.5977	6.24264	4.96276	6.59575	3.91421	2.41822	4.80031	1.13883	3.45694	0.445572	2.48655	0.182235	1.64012	0.18	61.4996	8.18	7.18	6.18	58.8309	0	0	0	0	0	0	0	0	0	6.57894	33.7398	12.3318
methyl-trans-1-propenyl-thiosulfinate	4.75648	-0.374228	4.75648	0.374228	0.563163	136.241	128.177	136.002	42	0	0.0510425	-0.311599	0.311599	0.0510425	1.71429	2.28571	2.42857	3.36985	87.6906	5.69867	4.37945	6.01244	3.30806	1.88797	4.02604	0.896574	3.00865	0.41146	1.97596	0.166667	0.833333	0.27	31.9166	7.27	4.42949	4.11625	51.1678	4.18309	0	0	0	0	0	0	0	0	0	6.07602	23.5199
methyl-1-propenyl-thiosulfinate	4.75648	-0.374228	4.75648	0.374228	0.563163	136.241	128.177	136.002	42	0	0.0510425	-0.311599	0.311599	0.0510425	1.71429	2.28571	2.42857	3.36985	87.6906	5.69867	4.37945	6.01244	3.30806	1.88797	4.02604	0.896574	3.00865	0.41146	1.97596	0.166667	0.833333	0.27	31.9166	7.27	4.42949	4.11625	51.1678	4.18309	0	0	0	0	0	0	0	0	0	6.07602	23.5199
gamma-glutamyl-s-propyl-cysteine	11.9967	-1.18715	11.9967	0.00968506	0.459666	292.357	272.197	292.109	110	0	0.326782	-0.480086	0.480086	0.326782	1.21053	1.73684	2.05263	4.75868	347.977	15.1628	10.9443	11.8387	8.71732	5.85125	6.48371	4.41477	4.77992	2.62451	2.97038	1.63828	1.97039	-1.28	7577.57	17.72	8.00432	5.47659	116.716	20.8466	12.0837	0	5.90718	0	11.9386	9.58907	4.79454	12.6288	0	0	20.2683
gamma-l-glutamyl-s-propyl-l-cysteine	11.9967	-1.18715	11.9967	0.00968506	0.459666	292.357	272.197	292.109	110	0	0.326782	-0.480086	0.480086	0.326782	1.21053	1.73684	2.05263	4.75868	347.977	15.1628	10.9443	11.8387	8.71732	5.85125	6.48371	4.41477	4.77992	2.62451	2.97038	1.63828	1.97039	-1.28	7577.57	17.72	8.00432	5.47659	116.716	20.8466	12.0837	0	5.90718	0	11.9386	9.58907	4.79454	12.6288	0	0	20.2683
allyl-1-propenyltetrasulfide	3.63044	1.02189	3.63044	1.02189	0.362072	210.414	200.334	209.967	58	0	0.0223232	-0.102225	0.102225	0.0223232	1.4	2.2	2.8	2.83175	99.9209	7.65685	5.77926	9.04524	4.91421	2.75156	7.80031	1.27492	7.13118	0.492705	6.48387	0.189806	5.18541	0.88	175.077	10.88	9.88	8.88	77.8771	0	0	0	0	0	0	0	0	0	6.57894	33.7398	31.9836
deoxyalliin	10.8133	-1.02432	10.8133	0.231667	0.434407	161.226	150.138	161.051	58	0	0.137119	-0.320987	0.320987	0.137119	1.7	2.3	2.7	3.55707	146.683	7.98313	5.65547	6.47196	4.70191	2.87113	4.35916	1.86177	3.40809	0.856879	2.22105	0.453421	1.36026	-0.48	133.509	9.52	5.3162	4.40386	62.75	10.5282	6.28616	0	0	0	0	4.2089	0	0	6.57894	6.07602	0
dimethyl-diselenide	3.04861	-0.3125	3.04861	0.3125	0.475164	188.998	181.942	190.888	28	0					1.5	1.5	1.5	2.80304	27.0196	3.57735	2.85546	6.44511	1.73205	1.077	9.57708	0.812362	12.1828	0	0	0	0	1.03896	3.24511	5.03896	2.28655	11.7043	37.1493	0	0	0	0	0	36.8387	0	0	0	0	0	0
(z)-2-propenyl-1-propenyl-disulfide	2.15685	1.2936	2.15685	1.2936	0.352983	226.41	208.266	226.085	78	0	-0.0149016	-0.087379	0.087379	0.0149016	0.785714	1.14286	1.42857	3.85287	229.495	10.8116	9.2806	10.9136	6.70191	4.61414	6.89028	2.91619	4.92719	1.38268	3.3405	0.811687	2.62751	-0.34	1028.64	13.66	9.22421	8.26695	95.6414	0	0	0	0	0	0	0	0	0	0	45.8919	49.6573
2-propenyl-1-propenyl-disulfide	2.15685	1.2936	2.15685	1.2936	0.352983	226.41	208.266	226.085	78	0	-0.0149016	-0.087379	0.087379	0.0149016	0.785714	1.14286	1.42857	3.85287	229.495	10.8116	9.2806	10.9136	6.70191	4.61414	6.89028	2.91619	4.92719	1.38268	3.3405	0.811687	2.62751	-0.34	1028.64	13.66	9.22421	8.26695	95.6414	0	0	0	0	0	0	0	0	0	0	45.8919	49.6573
cis-2-propenyl-1-propenyl-disulfide	2.15685	1.2936	2.15685	1.2936	0.352983	226.41	208.266	226.085	78	0	-0.0149016	-0.087379	0.087379	0.0149016	0.785714	1.14286	1.42857	3.85287	229.495	10.8116	9.2806	10.9136	6.70191	4.61414	6.89028	2.91619	4.92719	1.38268	3.3405	0.811687	2.62751	-0.34	1028.64	13.66	9.22421	8.26695	95.6414	0	0	0	0	0	0	0	0	0	0	45.8919	49.6573
(e)-2-propenyl-1-propenyl-disulfide	2.15685	1.2936	2.15685	1.2936	0.352983	226.41	208.266	226.085	78	0	-0.0149016	-0.087379	0.087379	0.0149016	0.785714	1.14286	1.42857	3.85287	229.495	10.8116	9.2806	10.9136	6.70191	4.61414	6.89028	2.91619	4.92719	1.38268	3.3405	0.811687	2.62751	-0.34	1028.64	13.66	9.22421	8.26695	95.6414	0	0	0	0	0	0	0	0	0	0	45.8919	49.6573
methyl-alliin	11.0533	-1.13196	11.0533	0.12287	0.560273	191.252	178.148	191.062	70	0	0.321145	-0.480057	0.480057	0.321145	1.83333	2.41667	2.75	3.93115	193.091	9.56048	6.94798	7.76448	5.61259	3.47384	4.96188	2.24133	3.78765	1.30286	2.61547	0.663477	1.74348	-0.68	337.802	11.32	5.90595	4.25051	74.1192	10.4233	6.04184	0	0	0	5.96931	9.00344	0	0	6.57894	6.07602	7.04767
propenethiol	3.73997	1.69444	3.73997	1.69444	0.412961	74.148	68.1	74.019	24	0	-0.0367011	-0.151764	0.151764	0.0367011	1.75	2	2	2.54919	18.4644	3.41421	2.60191	3.49634	1.91421	1.16888	1.68528	0.482405	0.780547	0.149071	0.447214	0	0	0.09	6.85475	4.09	3.09	2.09	31.9346	0	0	0	0	0	0	0	0	12.6288	0	6.07602	12.3318
magnesium	0	0	0	0	0.300642	26.321	24.305	26.0007	4	0	0.316166	0.316166	0.316166	0.316166	1	1	1	0	0	0	0	0	0	0	0	0	0	0	0	0	0	0.766234	0	1.76623	0.0713185	1.98657	23.6384	0	0	0	0	0	23.0528	0	0	0	0	0	0
di-1-propenyl-trisulfide	2.0706	1.74102	2.0706	1.74102	0.470033	178.347	168.267	177.994	52	0	-0.0157771	-0.0804492	0.0804492	0.0157771	0.888889	1.33333	1.66667	2.91288	84.4761	6.94975	5.53415	7.98364	4.41421	2.62611	6.23558	1.19932	5.05233	0.461844	3.93782	0.179152	2.83712	0.53	103.688	9.53	8.53	8.53	68.354	0	0	0	0	0	0	0	0	0	0	33.7398	34.4895
eicosapentaenoic-acid	10.2022	-0.930906	10.2022	0.930906	0.2575	302.458	272.218	302.225	122	0	0.327799	-0.478074	0.478074	0.327799	0.727273	1.22727	1.81818	3.49808	397.93	16.3053	13.7858	13.7858	10.7701	8.33176	8.33176	5.1902	5.1902	3.12701	3.12701	1.91686	1.91686	-1.83	61147.5	20.17	17.2222	18.17	135.181	5.10653	0	0	0	0	5.96931	0	4.79454	0	0	100.133	12.8416
trans-1-propenyl-methyl-thiosulfinate	10.0773	-1.06892	10.0773	0.505787	0.522037	135.233	128.177	134.994	42	0	0.00244171	-0.794193	0.794193	0.00244171	1.85714	2.42857	2.57143	3.13998	87.6906	5.69867	4.08655	5.71955	3.27006	1.94094	4.18496	1.03945	3.09562	0.46801	1.34087	0.174792	0.76008	0.27	29.0196	7.27	4.42949	6.27	50.8485	4.55275	0	0	0	0	0	0	9.73516	0	0	23.3401	6.92374
methyl-1-propenyl-trisulfide	2.0706	1.75231	2.0706	1.75231	0.450132	152.309	144.245	151.979	42	0	-0.00708312	-0.0856777	0.0856777	0.00708312	1.42857	2.14286	2.57143	2.68916	50.8966	5.53553	4.37945	6.82894	3.41421	1.88797	5.84254	0.800349	4.94472	0.298963	3.80603	0.11752	2.17303	0.79	35.5096	7.79	6.79	6.79	56.3137	0	0	0	0	0	0	0	0	0	0	27.6638	28.4135
citral	10.0205	0.84509	10.0205	0.84509	0.343706	152.237	136.109	152.12	62	0	0.142281	-0.298566	0.298566	0.142281	1.27273	1.90909	2.36364	3.62576	171.312	8.69023	7.55451	7.55451	5.1639	3.90819	3.90819	2.96925	2.96925	1.44382	1.44382	0.788002	0.788002	-0.85	203.695	10.15	5.89935	7.04236	68.806	0	6.28616	0	0	0	0	4.79454	0	0	0	17.2222	39.6889
propenyl-methyl-thiosulfinate	4.85301	-0.31892	4.85301	0.31892	0.526816	136.241	128.177	136.002	42	0	0.0969924	-0.432091	0.432091	0.0969924	1.71429	2.28571	2.42857	3.13998	87.6906	5.69867	4.37945	6.01244	3.27006	1.88797	4.37113	0.967016	3.37046	0.327147	0.944978	0.133792	0.537457	0.11	29.0196	7.11	4.27367	6.11	51.1678	4.18309	0	0	0	0	0	0	0	0	0	6.07602	18.1118
methyl-allyl-thiosulfinate	4.77204	-0.311728	4.77204	0.311728	0.531058	136.241	128.177	136.002	42	0	0.0506347	-0.315336	0.315336	0.0506347	2	2.57143	2.71429	3.16857	79.759	5.69867	4.21631	5.8493	3.30806	1.84675	4.09077	0.925752	3.31526	0.439826	2.13598	0.164266	0.781474	0.27	31.9166	7.27	4.42949	4.11625	51.1678	4.18309	0	0	0	0	0	0	0	0	6.57894	6.07602	11.1881
ethyl-2-propenesulfinate	10.4607	-1.13812	10.4607	0.424444	0.533239	134.2	124.12	134.04	48	0	0.158838	-0.290613	0.290613	0.158838	1.875	2.5	2.875	3.18062	90.4295	6.40578	4.92342	5.73991	3.80806	2.43429	3.6783	1.16561	2.34213	0.503231	1.50969	0.275783	0.82735	-0.15	50.2523	7.85	4.99599	4.02094	52.2062	0	0	11.0804	0	0	0	4.18309	4.2089	0	6.57894	6.07602	6.92374
germanium	0	0	0	0	0.309903	76.642	72.61	77.9525	8	0					1	1	1	0	0	0	0	0	0	0	0	0	0	0	0	0	0	0.542857	0	1.54286	0.384962	3.91128	18.466	0	0	0	0	0	17.5968	0	0	0	0	0	0
heptadecanone	10.7451	0.345438	10.7451	0.345438	0.344443	254.458	220.186	254.261	108	0	0.12934	-0.300031	0.300031	0.12934	0.611111	0.944444	1.27778	2.92297	174.449	13.4768	12.8077	12.8077	8.77006	8.26478	8.26478	5.69466	5.69466	3.63239	3.63239	2.39171	2.39171	-0.33	8372.6	17.67	14.73	15.67	114.74	4.79454	5.78324	0	0	0	0	0	0	0	0	83.9736	13.3446
hexadecanol	8.6434	0.373047	8.6434	0.373047	0.400968	242.447	208.175	242.261	104	0	0.0430524	-0.396377	0.396377	0.0430524	0.470588	0.764706	1.05882	2.84626	108.694	12.6066	12.0538	12.0538	8.41421	8.02333	8.02333	5.3198	5.3198	3.51167	3.51167	2.30635	2.30635	-0.04	6072.01	16.96	15.96	15.96	109.008	5.10653	0	0	0	0	0	0	0	0	0	90.3944	6.42082
fat	10.3007	-0.654562	10.3007	0.345	0.41349	256.43	224.174	256.24	108	0	0.30284	-0.48123	0.48123	0.30284	0.666667	1	1.33333	2.92297	177.936	13.4768	12.255	12.255	8.77006	7.98839	7.98839	5.38638	5.38638	3.4942	3.4942	2.29399	2.29399	-0.53	8372.6	17.47	14.5307	15.47	113.169	5.10653	0	0	0	0	5.96931	4.79454	0	0	0	83.9736	6.42082
palmitic-acid	10.3007	-0.654562	10.3007	0.345	0.41349	256.43	224.174	256.24	108	0	0.30284	-0.48123	0.48123	0.30284	0.666667	1	1.33333	2.92297	177.936	13.4768	12.255	12.255	8.77006	7.98839	7.98839	5.38638	5.38638	3.4942	3.4942	2.29399	2.29399	-0.53	8372.6	17.47	14.5307	15.47	113.169	5.10653	0	0	0	0	5.96931	4.79454	0	0	0	83.9736	6.42082
1-hexanol	8.29288	0.361111	8.29288	0.361111	0.533928	102.177	88.065	102.104	44	0	0.0430524	-0.396377	0.396377	0.0430524	1.14286	1.85714	2.28571	2.44747	23.361	5.53553	4.98275	4.98275	3.41421	3.02333	3.02333	1.78427	1.78427	1.01167	1.01167	0.53858	0.53858	-0.04	35.5096	6.96	5.96	5.96	45.3582	5.10653	0	0	0	0	0	0	0	0	0	26.1862	6.42082
selenium	0	0	0	0	0.330795	80.976	78.96	81.9322	8	0					1	1	1	0	0	0	0.5	2.59808	0	0	0	0	0	0	0	0	0	0.519481	0	1.51948	0.444481	4.21948	17.9641	0	0	0	0	0	17.0687	0	0	0	0	0	0
sulfur	0	0	0	0	0.35642	34.083	32.067	33.9877	8	0	-0.196935	-0.196935	0.196935	0.196935	1	1	1	0	0	0	0.5	1.5	0	0	0	0	0	0	0	0	0	0.35	0	1.35	1.20714	7.77857	14.5613	0	0	0	0	0	0	0	0	13.4957	0	0	0
tellurium	0	0	0	0	0.371607	129.616	127.6	131.922	8	0					1	1	1	0	0	0	0.5	3.3541	0	0	0	0	0	0	0	0	0	0.78961	0	1.78961	0.0560578	1.8554	24.2191	0	0	0	0	0	23.6667	0	0	0	0	0	0
iodine	0	0	0	0	0.423472	126.904	126.904	126.904	7	1	0	0	0	0	1	1	1	0	0	0	0.377964	2.53546	0	0	0	0	0	0	0	0	0	0.73	0	1.73	0.099863	2.20945	24.5123	0	0	0	0	0	0	0	0	0	0	0	0
iron	0	0	0	0	0.342374	55.845	55.845	55.9349	8	0	0	0	0	0	1	1	1	0	0	0	0.353553	1.45774	0	0	0	0	0	0	0	0	0	0.519481	0	1.51948	0.444481	4.21948	17.9641	0	0	0	0	0	0	0	0	0	0	0	0
manganese	0	0	0	0	0.341821	54.938	54.938	54.938	7	1	0	0	0	0	1	1	1	0	0	0	0.377964	1.55839	0	0	0	0	0	0	0	0	0	0.519481	0	1.51948	0.444481	4.21948	17.9641	0	0	0	0	0	0	0	0	0	0	0	0
linoleic-acid-methyl-ester	10.9088	-0.0827017	10.9088	0.0827017	0.223894	294.479	260.207	294.256	122	0	0.305002	-0.468995	0.468995	0.305002	0.809524	1.38095	2	3.19836	279.291	15.5982	14.1112	14.1112	10.3081	8.67682	8.67682	5.55687	5.55687	3.55921	3.55921	2.18283	2.18283	-1.05	40352.2	19.95	17.0028	16.8974	131.204	4.73686	0	0	0	0	5.96931	4.79454	0	0	0	63.3319	38.5249
dimethyl-hexasulfide	2.0853	1.78827	2.0853	1.78827	0.500794	222.472	216.424	221.879	50	0	-0.000897939	-0.0851466	0.0851466	0.000897939	0.625	1	1.25	2.53006	31.5098	6.24264	4.44949	9.34847	3.91421	1.64983	9.94949	0.605499	10.3485	0.219416	10.4242	0.078236	10.0114	2.1	61.4996	10.1	9.1	8.1	72.8427	0	0	0	0	0	0	0	0	0	0	21.5878	51.8152
dimethyltetrasulfide	2.07727	1.785	2.07727	1.785	0.457102	158.338	152.29	157.935	38	0	-0.0070665	-0.0851739	0.0851739	0.0070665	0.833333	1.16667	1.33333	2.33909	17.5098	4.82843	3.63299	6.89898	2.91421	1.3165	6.94949	0.469416	6.67423	0.163861	5.92423	0.0555556	4.5	1.4	20.9863	7.4	6.4	5.4	53.7965	0	0	0	0	0	0	0	0	0	0	21.5878	32.1634
dimethyl-disulfide	2.06019	1.77315	2.06019	1.77315	0.45284	94.204	88.156	93.9911	26	0	-0.00792533	-0.0978818	0.0978818	0.00792533	1	1.25	1.25	1.97474	6	3.41421	2.8165	4.44949	1.91421	0.983163	3.94949	0.333333	3	0.166667	1.5	0	0	0.7	6.85475	4.7	3.7	2.7	34.7504	0	0	0	0	0	0	0	0	0	0	21.5878	12.5115
methyl-disulfide	2.06019	1.77315	2.06019	1.77315	0.45284	94.204	88.156	93.9911	26	0	-0.00792533	-0.0978818	0.0978818	0.00792533	1	1.25	1.25	1.97474	6	3.41421	2.8165	4.44949	1.91421	0.983163	3.94949	0.333333	3	0.166667	1.5	0	0	0.7	6.85475	4.7	3.7	2.7	34.7504	0	0	0	0	0	0	0	0	0	0	21.5878	12.5115
dimethyl-selenide	2.1875	0.875	2.1875	0.875	0.403159	109.03	102.982	109.963	20	0					1.33333	1.33333	1.33333	1.63299	2.75489	2.70711	2.40825	4.12132	1.41421	0.816497	4.24264	0.408248	2.12132	0	0	0	0	0.519481	2.75489	3.51948	2.51948	2.51948	27.3848	0	0	0	0	0	26.6011	0	0	0	0	0	0
dimethyl-pentasulfide	2.0819	1.78704	2.0819	1.78704	0.489305	190.405	184.357	189.907	44	0	-0.0017412	-0.085147	0.085147	0.0017412	0.714286	1.14286	1.42857	2.44747	25.2611	5.53553	4.04124	8.12372	3.41421	1.48316	8.44949	0.537457	8.51135	0.191638	8.17423	0.0668958	7.25568	1.75	35.5096	8.75	7.75	7.75	63.3196	0	0	0	0	0	0	0	0	0	0	21.5878	41.9893
dimethyl-trisulfide	2.0706	1.78125	2.0706	1.78125	0.520937	126.271	120.223	125.963	32	0	-0.007094	-0.0860141	0.0860141	0.007094	1	1.4	1.4	2.19061	12.3645	4.12132	3.22474	5.67423	2.41421	1.14983	5.44949	0.401375	4.83712	0.136083	3.67423	0.0680414	1.83712	1.05	11.2451	6.05	5.05	5.05	44.2734	0	0	0	0	0	0	0	0	0	0	21.5878	22.3374
methyl-trisulfide	2.0706	1.78125	2.0706	1.78125	0.520937	126.271	120.223	125.963	32	0	-0.007094	-0.0860141	0.0860141	0.007094	1	1.4	1.4	2.19061	12.3645	4.12132	3.22474	5.67423	2.41421	1.14983	5.44949	0.401375	4.83712	0.136083	3.67423	0.0680414	1.83712	1.05	11.2451	6.05	5.05	5.05	44.2734	0	0	0	0	0	0	0	0	0	0	21.5878	22.3374
dimethyl-sulfide	2.04167	1.75	2.04167	1.75	0.402817	62.137	56.089	62.019	20	0	-0.0186782	-0.168862	0.168862	0.0186782	1.33333	1.33333	1.33333	1.63299	2.75489	2.70711	2.40825	3.22474	1.41421	0.816497	2.44949	0.408248	1.22474	0	0	0	0	0.35	2.75489	3.35	2.35	2.35	25.2273	0	0	0	0	0	0	0	0	11.7619	0	0	12.5115
molybdenum	0	0	0	0	0.372045	95.94	95.94	97.9054	6	2	0	0	0	0	1	1	1	0	0	0	0.408248	2.41523	0	0	0	0	0	0	0	0	0	0.688312	0	1.68831	0.141142	2.49963	21.7566	0	0	0	0	0	0	0	0	0	0	0	0
nickel	0	0	0	0	0.344145	58.693	58.693	57.9353	10	0	0	0	0	0	1	1	1	0	0	0	0.316228	1.30384	0	0	0	0	0	0	0	0	0	0.493506	0	1.49351	0.519822	4.59877	17.4152	0	0	0	0	0	0	0	0	0	0	0	0
octadecanol	8.6701	0.373457	8.6701	0.373457	0.329061	270.501	232.197	270.292	116	0	0.0430524	-0.396377	0.396377	0.0430524	0.421053	0.684211	0.947368	2.8767	128.626	14.0208	13.468	13.468	9.41421	9.02333	9.02333	6.02691	6.02691	4.01167	4.01167	2.6599	2.6599	-0.04	16440	18.96	17.96	17.96	121.738	5.10653	0	0	0	0	0	0	0	0	0	103.236	6.42082
water	0	0	0	0	0.327748	18.015	15.999	18.0106	8	0	-0.41151	-0.41151	0.41151	0.41151	1	1	1	0	0	0	0.5	0.5	0	0	0	0	0	0	0	0	0	-0.04	0	0.96	-27.04	-104.04	6.84923	5.47619	0	0	0	0	0	0	0	0	0	0	0
pentadecanol	8.62761	0.372778	8.62761	0.372778	0.436311	228.42	196.164	228.245	98	0	0.0430524	-0.396377	0.396377	0.0430524	0.5	0.8125	1.125	2.82826	98.0026	11.8995	11.3467	11.3467	7.91421	7.52333	7.52333	4.96625	4.96625	3.26167	3.26167	2.12957	2.12957	-0.04	3682.88	15.96	14.96	13.96	102.643	5.10653	0	0	0	0	0	0	0	0	0	83.9736	6.42082
pentadecanone	10.7041	0.343448	10.7041	0.343448	0.413894	226.404	196.164	226.23	96	0	0.12934	-0.300031	0.300031	0.12934	0.6875	1.0625	1.4375	2.90471	151.514	12.0626	11.3935	11.3935	7.77006	7.26478	7.26478	4.98755	4.98755	3.13239	3.13239	2.03816	2.03816	-0.33	3073.48	15.67	12.7382	13.67	102.01	4.79454	5.78324	0	0	0	0	0	0	0	0	71.132	13.3446
pentadecanoic-acid	10.2814	-0.655482	10.2814	0.344671	0.452734	242.403	212.163	242.225	102	0	0.30284	-0.48123	0.48123	0.30284	0.705882	1.05882	1.41176	2.91413	166.305	12.7697	11.5479	11.5479	8.27006	7.48839	7.48839	5.03283	5.03283	3.2442	3.2442	2.11722	2.11722	-0.53	5077.28	16.47	13.5346	15.47	106.804	5.10653	0	0	0	0	5.96931	4.79454	0	0	0	77.5528	6.42082
potassium	0	0	0	0	0.322537	39.098	39.098	38.9637	1	1	0	0	0	0	1	1	1	0	0	0	1	4.12311	0	0	0	0	0	0	0	0	0	1.63636	0	2.63636	0.247475	0.0808081	50.291	0	0	0	0	0	0	0	0	0	0	0	0
propene	3.36111	1.75	3.36111	1.75	0.357069	42.081	36.033	42.047	18	0	-0.0472598	-0.103361	0.103361	0.0472598	2	2	2	2.1875	7.50978	2.70711	2.28446	2.28446	1.41421	0.985599	0.985599	0.408248	0.408248	0	0	0	0	-0.26	2.75489	2.74	1.74	1.74	20.7795	0	0	0	0	0	0	0	0	0	6.57894	6.07602	6.92374
2-propen-1-ol	7.75694	0.0833333	7.75694	0.0833333	0.425826	58.08	52.032	58.0419	24	0	0.0609312	-0.392318	0.392318	0.0609312	2	2.25	2.25	2.29684	17.2451	3.41421	2.43878	2.43878	1.91421	1.13272	1.13272	0.471249	0.471249	0.129099	0.129099	0	0	-0.3	6.85475	3.7	2.7	1.7	25.5738	5.10653	0	0	0	0	0	0	0	0	6.57894	6.07602	0
allyl-alcohol	7.75694	0.0833333	7.75694	0.0833333	0.425826	58.08	52.032	58.0419	24	0	0.0609312	-0.392318	0.392318	0.0609312	2	2.25	2.25	2.29684	17.2451	3.41421	2.43878	2.43878	1.91421	1.13272	1.13272	0.471249	0.471249	0.129099	0.129099	0	0	-0.3	6.85475	3.7	2.7	1.7	25.5738	5.10653	0	0	0	0	0	0	0	0	6.57894	6.07602	0
allyl-mercaptan	3.80247	0.777778	3.80247	0.777778	0.349266	74.148	68.1	74.019	24	0	0.0079856	-0.175206	0.175206	0.0079856	2	2.25	2.25	2.29684	17.2451	3.41421	2.43878	3.3332	1.91421	1.13272	1.76518	0.471249	0.836398	0.129099	0.387298	0	0	0.09	6.85475	4.09	3.09	2.09	31.9346	0	0	0	0	0	0	0	0	12.6288	6.57894	6.07602	0
niacin	10.1609	-0.941574	10.1609	0.219907	0.599869	123.111	118.071	123.032	46	0	0.336759	-0.477599	0.477599	0.336759	1.66667	2.44444	2.77778	2.98145	207.558	6.69023	4.61208	4.61208	4.30453	2.43815	2.43815	1.54685	1.54685	0.908488	0.908488	0.489267	0.489267	-1.38	129.225	5.75123	2.25933	1.25283	51.9717	5.10653	0	0	0	0	5.96931	4.98398	4.79454	0	0	0	12.1327
nicotinic-acid	10.1609	-0.941574	10.1609	0.219907	0.599869	123.111	118.071	123.032	46	0	0.336759	-0.477599	0.477599	0.336759	1.66667	2.44444	2.77778	2.98145	207.558	6.69023	4.61208	4.61208	4.30453	2.43815	2.43815	1.54685	1.54685	0.908488	0.908488	0.489267	0.489267	-1.38	129.225	5.75123	2.25933	1.25283	51.9717	5.10653	0	0	0	0	5.96931	4.98398	4.79454	0	0	0	12.1327
silicon	0	0	0	0	0.286518	32.118	28.086	32.0082	8	0	-0.0148511	-0.0148511	0.0148511	0.0148511	1	1	1	0	0	0	0	0	0	0	0	0	0	0	0	0	0	0.216883	0	1.21688	2.82766	14.66	12.142	0	0	0	0	0	0	0	0	0	0	0	10.9653
sodium	0	0	0	0	0.315358	22.99	22.99	22.9898	1	1	0	0	0	0	1	1	1	0	0	0	1	3	0	0	0	0	0	0	0	0	0	1	0	2	0	1	29.7819	0	0	0	0	0	0	0	0	0	0	0	0
tin	0	0	0	0	0.345255	122.743	118.711	123.933	8	0					1	1	1	0	0	0	0	0	0	0	0	0	0	0	0	0	0	0.798701	0	1.7987	0.0507338	1.80683	24.447	0	0	0	0	0	23.9076	0	0	0	0	0	0
myristic-acid	10.2596	-0.656552	10.2596	0.344264	0.488351	228.376	200.152	228.209	96	0	0.30284	-0.48123	0.48123	0.30284	0.75	1.125	1.5	2.90471	154.814	12.0626	10.8407	10.8407	7.77006	6.98839	6.98839	4.67927	4.67927	2.9942	2.9942	1.94044	1.94044	-0.53	3073.48	15.47	12.5391	13.47	100.439	5.10653	0	0	0	0	5.96931	4.79454	0	0	0	71.132	6.42082
uranium	0	0	0	0	0.556895	238.029	238.029	238.051	4	4	0	0	0	0	1	1	1	0	0	0	0.5	4.66369	0	0	0	0	0	0	0	0	0	1.05195	0	2.05195	0.00256534	0.854417	31.2486	0	0	0	0	0	0	0	0	0	0	0	0
zinc	0	0	0	0	0.348514	65.39	65.39	63.9291	2	2	0	0	0	0	1	1	1	0	0	0	0.707107	3.67423	0	0	0	0	0	0	0	0	0	0.623377	0	1.62338	0.227543	3.04004	20.2518	0	0	0	0	0	0	0	0	0	0	0	0
p-hydroxy-benzoic-acid	10.2306	-0.986111	10.2306	0.0740741	0.610259	138.122	132.074	138.032	52	0	0.335183	-0.507966	0.507966	0.335183	1.2	1.7	2.1	3.0034	237.533	7.56048	5.11208	5.11208	4.69838	2.7227	2.7227	1.85203	1.85203	1.11426	1.11426	0.604007	0.604007	-1.51	180.913	6.60779	2.38963	1.2539	57.5463	10.2131	5.74951	0	0	0	5.96931	0	4.79454	0	0	0	24.2655
allyl-1-propenyltrisulfide	3.61704	1.02304	3.61704	1.02304	0.357493	178.347	168.267	177.994	52	0	0.0223064	-0.102225	0.102225	0.0223064	1.55556	2.33333	2.88889	2.82201	88.3038	6.94975	5.37101	7.8205	4.41421	2.58489	6.30031	1.20688	5.29406	0.464927	4.23387	0.181904	3.04539	0.53	103.688	9.53	8.53	8.53	68.354	0	0	0	0	0	0	0	0	0	6.57894	33.7398	22.1577
[truncated: 151 more columns]

## Sheet: Table-S2-b
compound	MaxEStateIndex	MinEStateIndex	MaxAbsEStateIndex	MinAbsEStateIndex	qed	MolWt	HeavyAtomMolWt	ExactMolWt	NumValenceElectrons	NumRadicalElectrons	MaxPartialCharge	MinPartialCharge	MaxAbsPartialCharge	MinAbsPartialCharge	FpDensityMorgan1	FpDensityMorgan2	FpDensityMorgan3	BalabanJ	BertzCT	Chi0	Chi0n	Chi0v	Chi1	Chi1n	Chi1v	Chi2n	Chi2v	Chi3n	Chi3v	Chi4n	Chi4v	HallKierAlpha	Ipc	Kappa1	Kappa2	Kappa3	LabuteASA	PEOE_VSA1	PEOE_VSA10	PEOE_VSA11	PEOE_VSA12	PEOE_VSA13	PEOE_VSA14	PEOE_VSA2	PEOE_VSA3	PEOE_VSA4	PEOE_VSA5	PEOE_VSA6	PEOE_VSA7
p-hydroxy-benzoic-acid	10.2306	-0.986111	10.2306	0.0740741	0.610259	138.122	132.074	138.032	52	0	0.335183	-0.507966	0.507966	0.335183	1.2	1.7	2.1	3.0034	237.533	7.56048	5.11208	5.11208	4.69838	2.7227	2.7227	1.85203	1.85203	1.11426	1.11426	0.604007	0.604007	-1.51	180.913	6.60779	2.38963	1.2539	57.5463	10.2131	5.74951	0	0	0	5.96931	0	4.79454	0	0	0	24.2655
isoleucine	10.1746	-0.912639	10.1746	0.0717593	0.583947	131.175	118.071	131.095	54	0	0.320247	-0.480079	0.480079	0.320247	1.77778	2.22222	2.33333	3.71614	103.231	7.43916	5.79462	5.79462	4.09142	3.07578	3.07578	2.24955	2.24955	1.54216	1.54216	0.497328	0.497328	-0.57	75.5814	8.43	3.45452	2.46357	54.8596	10.8402	6.04184	0	0	0	5.96931	4.79454	0	0	0	20.2683	5.91791
norharman	4.07688	1.10065	4.07688	1.10065	0.548949	168.199	160.135	168.069	62	0	0.0650826	-0.353251	0.353251	0.0650826	0.923077	1.76923	2.76923	2.64244	515.85	8.67336	6.98867	6.98867	6.44949	4.25443	4.25443	3.09184	3.09184	2.30765	2.30765	1.701	1.701	-1.83	2395.24	6.66076	2.3271	0.855444	75.2235	4.98398	0	0	0	0	0	4.98398	0	0	0	18.1991	12.1327
riboflavin	12.1652	-1.63794	12.1652	0.0516284	0.328412	376.369	356.209	376.138	144	0	0.349448	-0.393579	0.393579	0.349448	1.07407	1.74074	2.40741	2.27529	1075.45	19.878	14.748	14.748	12.7225	8.29481	8.29481	6.49875	6.49875	4.56954	4.56954	2.89422	2.89422	-2.66	876018	19.1113	7.15806	3.47065	152.292	24.9932	18.3119	11.5183	0	5.55927	5.68974	9.77852	9.77852	4.98398	0	0	37.1071
aluminum	0	0	0	0	0.301725	28.998	26.982	28.9972	5	1	0.145993	0.145993	0.145993	0.145993	1	1	1	0	0	0	1	3	0	0	0	0	0	0	0	0	0	0.532468	0	1.53247	0.410516	4.04466	18.242	0	17.3611	0	0	0	0	0	0	0	0	0	0
threonine	9.85574	-1.18056	9.85574	0.979167	0.425096	119.12	110.048	119.058	48	0	0.322664	-0.480013	0.480013	0.322664	1.75	2.125	2.125	3.63768	91.2842	6.73205	4.53473	4.53473	3.55342	2.21862	2.21862	1.60462	1.60462	0.804873	0.804873	0.206339	0.206339	-0.61	39.3681	7.39	2.63727	1.90208	46.924	15.9467	6.04184	0	0	0	5.96931	4.79454	0	0	0	0	6.92374
malic-acid	9.72144	-1.78935	9.72144	0.75463	0.45534	134.087	128.039	134.022	52	0	0.332635	-0.481147	0.481147	0.332635	1.33333	1.77778	1.88889	3.63243	128.92	7.43916	4.44259	4.44259	4.03658	2.16414	2.16414	1.4519	1.4519	0.65303	0.65303	0.252713	0.252713	-1.1	60.4718	7.9	3.03231	3.47971	50.5398	15.3196	0	6.10397	0	0	11.9386	4.79454	4.79454	0	0	0	0
fructose	10.5209	-1.86375	10.5209	0.766929	0.301092	180.156	168.06	180.063	72	0	0.18877	-0.393579	0.393579	0.18877	1.16667	1.66667	2	4.07958	146.974	9.72361	6.29058	6.29058	5.54011	3.32832	3.32832	2.30978	2.30978	1.3905	1.3905	0.602409	0.602409	-0.53	358.753	11.47	5.17501	2.83881	68.6967	25.5326	24.9188	5.78324	0	0	0	4.79454	0	0	0	0	0
silicon	0	0	0	0	0.286518	32.118	28.086	32.0082	8	0	-0.0148511	-0.0148511	0.0148511	0.0148511	1	1	1	0	0	0	0	0	0	0	0	0	0	0	0	0	0	0.216883	0	1.21688	2.82766	14.66	12.142	0	0	0	0	0	0	0	0	0	0	0	10.9653
silver	0	0	0	0	0.382755	107.868	107.868	106.905	11	0	0	0	0	0	1	1	1	0	0	0	0.301511	1.78377	0	0	0	0	0	0	0	0	0	0.74026	0	1.74026	0.0911369	2.14377	23.0019	0	0	0	0	0	0	0	0	0	0	0	0
inositol	8.9737	-1.64037	8.9737	1.64037	0.226957	180.156	168.06	180.063	72	0	0.110987	-0.387498	0.387498	0.110987	0.333333	0.416667	0.5	2.76025	103.588	9.4641	6.14738	6.14738	5.4641	3.54919	3.54919	2.94355	2.94355	2.09946	2.09946	1.21213	1.21213	-0.24	416.314	9.84503	3.24957	1.32668	68.3235	30.6392	36.6238	0	0	0	0	0	0	0	0	0	0
phenylalanine	10.3786	-0.959395	10.3786	0.385093	0.690463	165.192	154.104	165.079	64	0	0.320316	-0.480078	0.480078	0.320316	1.41667	2	2.5	2.5846	258.491	8.97469	6.60402	6.60402	5.69838	3.72222	3.72222	2.63445	2.63445	1.61564	1.61564	0.955337	0.955337	-1.35	526.605	8.7439	3.8752	2.35865	70.8219	10.8402	6.04184	0	0	0	5.96931	4.79454	0	0	0	30.3318	11.9843
harman	4.45188	0.931231	4.45188	0.931231	0.651416	184.242	172.146	184.1	70	0	0.0635184	-0.353316	0.353316	0.0635184	1.28571	2.14286	3.07143	2.39523	520.101	9.54361	8.17083	8.17083	6.86017	4.97074	4.97074	3.74127	3.74127	2.88621	2.88621	2.18301	2.18301	-1.57	3513.45	7.79886	2.70751	0.938899	82.6715	4.98398	0	0	0	0	0	4.9924	0	0	0	18.1991	24.9744
sucrose	9.99783	-2.22175	9.99783	0.668633	0.237891	342.297	320.121	342.116	136	0	0.22355	-0.393567	0.393567	0.22355	0.782609	1.3913	1.86957	2.17727	393.203	17.3614	12.0426	12.0426	10.8069	7.04946	7.04946	5.55938	5.55938	4.07033	4.07033	2.63132	2.63132	-0.44	120495	18.8924	7.20728	3.2268	130.436	55.0628	49.3346	6.29003	5.78711	0	0	0	0	0	0	0	0
alpha-linolenic-acid	10.3149	-0.67484	10.3149	0.319129	0.34841	278.436	248.196	278.225	114	0	0.30284	-0.48123	0.48123	0.30284	0.8	1.35	2	3.23291	300.54	14.8911	12.8906	12.8906	9.77006	7.93788	7.93788	4.99405	4.99405	3.04147	3.04147	1.8953	1.8953	-1.31	22676.5	18.69	15.7465	16.69	123.83	5.10653	0	0	0	0	5.96931	4.79454	0	0	0	62.6423	38.5249
calcium	0	0	0	0	0.307585	42.094	40.078	41.9782	4	0					1	1	1	0	0	0	0	0	0	0	0	0	0	0	0	0	0	1.25974	0	2.25974	0.0535547	0.434998	37.4842	0	0	0	0	0	37.7382	0	0	0	0	0	0
mannitol	8.95662	-1.66931	8.95662	0.725818	0.261263	182.172	168.06	182.079	74	0	0.110579	-0.393579	0.393579	0.110579	0.666667	0.916667	1.08333	3.98516	104.606	9.72361	6.4069	6.4069	5.54011	3.48175	3.48175	2.48103	2.48103	1.51248	1.51248	0.671209	0.671209	-0.24	358.753	11.76	5.41346	3.0154	69.3294	30.6392	24.4159	0	0	0	0	0	0	0	0	0	0
tartaric-acid	9.77185	-2.2662	9.77185	1.76861	0.365229	150.086	144.038	150.016	58	0	0.335427	-0.47924	0.47924	0.335427	0.9	1.1	1.2	4.06951	133.827	8.3094	4.76005	4.76005	4.4641	2.28254	2.28254	1.56615	1.56615	0.805104	0.805104	0.270102	0.270102	-1.14	106.756	8.86	3.13625	1.99738	55.3341	20.4261	0	12.2079	0	0	11.9386	0	9.58907	0	0	0	0
methionine	10.0709	-0.912917	10.0709	0.552083	0.596996	149.215	138.127	149.051	54	0	0.319999	-0.480086	0.480086	0.319999	1.88889	2.44444	2.77778	3.26591	96.9588	7.27602	5.33262	6.14912	4.18074	2.65491	4.04876	1.72621	2.7118	0.950177	1.59413	0.368293	0.85793	-0.22	80.2014	8.78	4.63927	4.29414	58.6178	10.8402	6.04184	0	0	0	5.96931	4.79454	0	11.7619	0	0	18.4294
alpha-amyrin	10.8885	-0.124837	10.8885	0.0532535	0.388667	426.729	376.329	426.386	176	0	0.0593749	-0.392562	0.392562	0.0593749	0.806452	1.51613	2.22581	1.58892	779.281	22.6125	21.8526	21.8526	14.3118	13.698	13.698	14.677	14.677	13.3742	13.3742	10.8444	10.8444	-0.3	6.34904e+06	22.4901	6.63961	2.6519	192.398	5.10653	0	0	0	0	0	0	0	0	0	67.039	114.452
phosphorus	0	0	0	0	0.337828	32.99	30.974	32.9894	7	1	-0.11772	-0.11772	0.11772	0.11772	1	1	1	0	0	0	0.57735	1.73205	0	0	0	0	0	0	0	0	0	0.43	0	1.43	0.755581	5.73233	11.1193	0	0	0	0	0	0	0	0	0	9.89891	0	0
mannose	9.89643	-1.78736	9.89643	0.0257748	0.281638	180.156	168.06	180.063	72	0	0.150755	-0.393579	0.393579	0.150755	1.08333	1.58333	1.91667	4.07058	138	9.72361	6.23817	6.23817	5.54011	3.32631	3.32631	2.35778	2.35778	1.42053	1.42053	0.618123	0.618123	-0.53	358.753	11.47	5.17501	2.83881	68.6967	30.3272	24.4159	6.28616	0	0	0	0	0	0	0	0	0
glucose	9.89643	-1.78736	9.89643	0.0257748	0.281638	180.156	168.06	180.063	72	0	0.150755	-0.393579	0.393579	0.150755	1.08333	1.58333	1.91667	4.07058	138	9.72361	6.23817	6.23817	5.54011	3.32631	3.32631	2.35778	2.35778	1.42053	1.42053	0.618123	0.618123	-0.53	358.753	11.47	5.17501	2.83881	68.6967	30.3272	24.4159	6.28616	0	0	0	0	0	0	0	0	0
zinc	0	0	0	0	0.348514	65.39	65.39	63.9291	2	2	0	0	0	0	1	1	1	0	0	0	0.707107	3.67423	0	0	0	0	0	0	0	0	0	0.623377	0	1.62338	0.227543	3.04004	20.2518	0	0	0	0	0	0	0	0	0	0	0	0
histidine	10.2625	-1.00648	10.2625	0.262731	0.541194	155.157	146.085	155.069	60	0	0.320378	-0.480077	0.480077	0.320378	1.90909	2.63636	3.09091	2.49876	231.985	8.26758	5.81918	5.81918	5.19838	3.15937	3.15937	2.2094	2.2094	1.3011	1.3011	0.715164	0.715164	-1.36	394.89	7.74373	3.1565	2.04749	63.2507	15.8242	6.04184	0	0	0	5.96931	4.79454	4.98398	0	0	0	0
rutin	13.57	-1.9682	13.57	0.0312979	0.139518	610.521	580.281	610.153	234	0	0.238633	-0.507678	0.507678	0.238633	0.744186	1.4186	2.11628	1.47847	1539.64	31.3252	22.289	22.289	20.2767	13.008	13.008	10.2782	10.2782	7.29092	7.29092	4.83854	4.83854	-3.71	2312654061	30.7381	11.759	5.67189	240.901	74.4299	65.196	23.5493	17.4683	0	0	4.79454	0	0	0	0	25.1228
aesculetin	10.7689	-0.488343	10.7689	0.234862	0.469412	178.143	172.095	178.027	66	0	0.335693	-0.504242	0.504242	0.335693	1.07692	1.76923	2.53846	2.888	512.494	9.42229	6.52032	6.52032	6.1647	3.62497	3.62497	2.63318	2.63318	1.71651	1.71651	1.09266	1.09266	-1.97	1021.54	7.66736	2.51585	1.21939	72.6679	14.6302	5.58302	11.499	0	0	5.62559	0	4.79454	0	0	0	12.1327
esculetin	10.7689	-0.488343	10.7689	0.234862	0.469412	178.143	172.095	178.027	66	0	0.335693	-0.504242	0.504242	0.335693	1.07692	1.76923	2.53846	2.888	512.494	9.42229	6.52032	6.52032	6.1647	3.62497	3.62497	2.63318	2.63318	1.71651	1.71651	1.09266	1.09266	-1.97	1021.54	7.66736	2.51585	1.21939	72.6679	14.6302	5.58302	11.499	0	0	5.62559	0	4.79454	0	0	0	12.1327
boron	0	0	0	0	0.295737	12.828	10.812	13.025	5	1	0.0642834	0.0642834	0.0642834	0.0642834	1	1	1	0	0	0	1	1	0	0	0	0	0	0	0	0	0	0.0649351	0	1.06494	13.4649	57.6649	9.69059	0	0	0	0	0	0	0	0	0	0	0	0
fat	10.3007	-0.654562	10.3007	0.345	0.41349	256.43	224.174	256.24	108	0	0.30284	-0.48123	0.48123	0.30284	0.666667	1	1.33333	2.92297	177.936	13.4768	12.255	12.255	8.77006	7.98839	7.98839	5.38638	5.38638	3.4942	3.4942	2.29399	2.29399	-0.53	8372.6	17.47	14.5307	15.47	113.169	5.10653	0	0	0	0	5.96931	4.79454	0	0	0	83.9736	6.42082
palmitic-acid	10.3007	-0.654562	10.3007	0.345	0.41349	256.43	224.174	256.24	108	0	0.30284	-0.48123	0.48123	0.30284	0.666667	1	1.33333	2.92297	177.936	13.4768	12.255	12.255	8.77006	7.98839	7.98839	5.38638	5.38638	3.4942	3.4942	2.29399	2.29399	-0.53	8372.6	17.47	14.5307	15.47	113.169	5.10653	0	0	0	0	5.96931	4.79454	0	0	0	83.9736	6.42082
kaempferol	12.1204	-0.808495	12.1204	0.0246896	0.545851	286.239	276.159	286.048	106	0	0.238289	-0.507966	0.507966	0.238289	0.857143	1.52381	2.19048	2.3725	892.666	15.1459	10.5695	10.5695	9.96923	5.98287	5.98287	4.49382	4.49382	3.06485	3.06485	2.08359	2.08359	-3.15	58902.5	12.8623	4.44783	2.02372	117.313	24.8433	28.2178	5.76025	11.1783	0	0	4.79454	0	0	0	0	24.2655
beta-amyrin	10.8836	-0.124935	10.8836	0.0533309	0.387199	426.729	376.329	426.386	176	0	0.0593749	-0.392562	0.392562	0.0593749	0.774194	1.45161	2.16129	1.57329	790.233	22.6649	21.905	21.905	14.1975	13.5837	13.5837	15.2452	15.2452	13.0404	13.0404	10.5067	10.5067	-0.3	5.44652e+06	22.4901	6.42614	2.77014	192.398	5.10653	0	0	0	0	0	0	0	0	0	67.039	114.452
astragalin	13.2245	-1.80187	13.2245	0.0661324	0.278628	448.38	428.22	448.101	170	0	0.238633	-0.507966	0.507966	0.238633	0.90625	1.59375	2.25	1.88571	1185.06	23.154	16.3214	16.3214	15.2056	9.5029	9.5029	7.28947	7.28947	5.12961	5.12961	3.45903	3.45903	-3.35	1.30353e+07	21.8659	8.29705	3.72041	179.107	49.6366	52.6336	5.76025	17.4683	0	0	4.79454	0	0	0	0	24.2655
inulin	12.8345	-3.67486	12.8345	1.07324	0.0268837	6179.37	5794.32	6176.02	2440	0	0.223968	-0.393567	0.393567	0.223968	0.0477327	0.0906921	0.140811	0.323544	11288.3	307.539	221.001	221.001	197.802	132.416	132.416	109.053	109.053	83.3971	83.3971	56.907	56.907	-7.64	2.52e+175	344.587	135.512	61.9082	2355.01	947.622	946.411	6.29003	214.123	0	0	0	0	0	0	0	0
lysine	10.1372	-0.933313	10.1372	0.52037	0.457177	146.19	132.078	146.106	60	0	0.319967	-0.480086	0.480086	0.319967	1.5	2.1	2.5	3.21488	105.921	7.98313	5.91594	5.91594	4.68074	3.36624	3.36624	2.22919	2.22919	1.28645	1.28645	0.632064	0.632064	-0.61	133.509	9.39	5.1966	4.28669	60.1995	16.5739	6.04184	0	0	0	5.96931	4.79454	0	0	0	6.42082	19.3864
sodium	0	0	0	0	0.315358	22.99	22.99	22.9898	1	1	0	0	0	0	1	1	1	0	0	0	1	3	0	0	0	0	0	0	0	0	0	1	0	2	0	1	29.7819	0	0	0	0	0	0	0	0	0	0	0	0
citric-acid	10.3156	-2.73843	10.3156	1.14421	0.427421	192.123	184.059	192.027	74	0	0.336419	-0.481139	0.481139	0.336419	0.923077	1.23077	1.38462	4.61931	227.367	10.6463	6.42781	6.42781	5.77638	3.17101	3.17101	2.47777	2.47777	1.28544	1.28544	0.714077	0.714077	-1.63	333.963	11.37	3.85399	3.51816	72.2255	20.4261	0	5.60105	0	0	17.9079	9.58907	4.79454	0	0	0	0
ferulic-acid	10.2266	-1.01663	10.2266	0.0277546	0.71532	194.186	184.106	194.058	74	0	0.327821	-0.504254	0.504254	0.327821	1.5	2.21429	2.78571	2.94851	368.385	10.552	7.59768	7.59768	6.63023	3.91243	3.91243	2.60286	2.60286	1.62214	1.62214	0.965398	0.965398	-1.97	1295.22	10.1131	4.31828	2.51585	81.0651	14.9499	0	11.499	0	0	5.96931	0	4.79454	0	0	6.06637	23.7722
betaine	9.88819	-1.00231	9.88819	0.0694444	0.410409	117.148	106.06	117.079	48	0	0.118312	-0.544116	0.544116	0.118312	1.5	1.875	1.875	3.55125	93.092	6.78446	5.47082	5.47082	3.4165	2.41967	2.41967	2.82045	2.82045	0.603441	0.603441	0.387298	0.387298	-0.57	23.0054	7.43	2.132	5.43	49.1246	14.3841	6.54476	0	0	0	0	0	0	0	0	0	0
acetophenone	10.6454	0.120926	10.6454	0.120926	0.517047	120.151	112.087	120.058	46	0	0.159298	-0.294512	0.294512	0.159298	1.22222	1.77778	2.11111	2.98145	201.067	6.69023	5.295	5.295	4.30453	2.86481	2.86481	1.92221	1.92221	1.18032	1.18032	0.672861	0.672861	-1.11	129.225	6.01674	2.44375	1.38925	54.3228	0	0	5.78324	0	0	0	4.79454	0	0	0	30.3318	6.92374
apigenin	12.0209	-0.410347	12.0209	0.0188225	0.631833	270.24	260.16	270.053	100	0	0.196579	-0.507966	0.507966	0.196579	0.85	1.55	2.25	2.2894	846.507	14.2757	10.1996	10.1996	9.54171	5.83661	5.83661	4.35981	4.35981	2.94644	2.94644	2.02188	2.02188	-2.95	38062.8	12.1028	4.3078	1.94826	112.519	19.7367	33.978	5.42879	0	0	0	4.79454	0	0	0	0	24.2655
valine	10.0157	-0.930556	10.0157	0.0208333	0.536977	117.148	106.06	117.079	48	0	0.320236	-0.480079	0.480079	0.320236	1.625	2	2	3.63768	90.4295	6.73205	5.08751	5.08751	3.55342	2.53777	2.53777	2.10804	2.10804	1.00339	1.00339	0.285154	0.285154	-0.57	39.3681	7.43	2.66781	1.93032	48.4947	10.8402	6.04184	0	0	0	5.96931	4.79454	0	0	0	13.8475	5.91791
tannin	15.2721	-3.1182	15.2721	0.294682	0.0197982	1701.21	1648.79	1700.17	632	0	0.343441	-0.504144	0.504144	0.343441	0.204918	0.377049	0.598361	1.08696	5967.7	89.3817	59.8944	59.8944	57.352	33.1847	33.1847	25.1302	25.1302	16.9153	16.9153	10.8469	10.8469	-18.14	2.64e+35	84.7616	33.3601	17.5683	671.499	179.769	12.7108	155.946	41.1416	0	59.6931	0	47.9454	0	0	0	121.327
thiamin	8.97518	0	8.97518	0	0.618089	300.815	283.679	300.081	104	0	0.224996	-1	1	0.224996	1.42105	2.15789	2.78947	1.8e-06	558.658	13.121	10.9284	12.5009	8.61339	5.76756	6.64722	4.16105	5.10037	2.85459	3.99854	1.76678	2.75086	-1.24	14107.5	15.8163	6.79024	3.61981	122.11	23.2472	11.6423	12.2387	5.51054	0	0	0	9.96796	4.5671	0	11.3368	6.92374
8-deoxylactucin	12.0844	-0.3775	12.0844	0.0501852	0.570118	260.289	244.161	260.105	100	0	0.333655	-0.457362	0.457362	0.333655	1.47368	2.21053	2.89474	2.09301	552.493	13.7317	10.8098	10.8098	9.04091	6.49325	6.49325	5.45362	5.45362	4.44313	4.44313	3.4462	3.4462	-1.68	27374.7	12.3587	4.16658	1.6294	110.993	9.84339	6.10397	5.78324	0	0	5.96931	4.79454	4.79454	0	0	12.152	31.4145
arginine	10.215	-1.00201	10.215	0.112133	0.200275	174.204	160.092	174.112	70	0	0.319969	-0.480086	0.480086	0.319969	1.66667	2.25	2.66667	3.31184	170.931	9.56048	6.70883	6.70883	5.53658	3.60022	3.60022	2.42741	2.42741	1.32455	1.32455	0.668508	0.668508	-1.3	312.646	10.7	5.36338	5.48223	70.4347	21.8907	6.04184	5.95955	0	0	5.96931	10.2038	0	0	0	0	12.8416
beta-carotene	2.37245	0.291132	2.37245	0.291132	0.243513	536.888	480.44	536.438	216	0	-0.0103986	-0.0695743	0.0695743	0.0103986	0.5	0.825	1.175	1.88564	1116.38	29.7609	27.3255	27.3255	18.8142	15.301	15.301	13.2754	13.2754	8.37653	8.37653	5.7905	5.7905	-2.86	240732069	33.347	15.8033	11.3241	247.375	0	0	0	0	0	0	0	0	0	0	146.198	102.044
choline	8.38625	0.28125	8.38625	0.28125	0.476184	104.173	90.061	104.107	44	0	0.101493	-0.390515	0.390515	0.101493	1.28571	1.71429	1.71429	3.15449	46.5321	5.91421	5.30864	5.30864	3.06066	2.4741	2.4741	2.73754	2.73754	0.77082	0.77082	0.3	0.3	-0.08	18.1417	6.92	2.28455	5.92	44.9631	9.58956	6.54476	0	0	0	0	0	0	0	0	0	0
sfa	14.5272	-1.43476	14.5272	0.0254137	0.0785926	1090.41	998.682	1089.66	434	0	0.325076	-0.507956	0.507956	0.325076	0.948718	1.67949	2.35897	1.34775	2337.13	57.5946	47.6004	47.6004	36.8778	28.431	28.431	23.1565	23.1565	16.8815	16.8815	11.3357	11.3357	-5.24	2.34e+16	63.5898	29.2882	16.6619	461.453	55.7513	41.4872	0	17.7215	5.90718	5.96931	28.9816	5.42579	0	0	110.055	93.8983
umbelliferone	10.7464	-0.409167	10.7464	0.0943056	0.596945	162.144	156.096	162.032	60	0	0.335693	-0.507822	0.507822	0.335693	1.16667	1.91667	2.75	2.8865	470.402	8.55204	6.15046	6.15046	5.75402	3.4847	3.4847	2.47656	2.47656	1.60667	1.60667	1.04934	1.04934	-1.77	682.222	6.91066	2.37336	1.0512	67.8736	9.52368	11.3325	0	0	0	5.62559	0	4.79454	0	0	0	18.1991
hyperoside	13.2469	-1.85428	13.2469	0.0201141	0.228875	464.379	444.219	464.095	176	0	0.238633	-0.507678	0.507678	0.238633	0.878788	1.60606	2.27273	1.90903	1250.2	24.0242	16.6913	16.6913	15.6163	9.64317	9.64317	7.44609	7.44609	5.23772	5.23772	3.5109	3.5109	-3.55	1.90755e+07	22.6371	8.42257	3.89878	183.901	54.7431	46.8841	17.2593	17.4683	0	0	4.79454	0	0	0	0	18.1991
quercitrin	13.2268	-1.74465	13.2268	0.0657996	0.275988	448.38	428.22	448.101	170	0	0.238633	-0.507678	0.507678	0.238633	0.875	1.59375	2.28125	1.9211	1234.62	23.3171	16.537	16.537	15.0783	9.49605	9.49605	7.43018	7.43018	5.19766	5.19766	3.4569	3.4569	-3.51	1.12012e+07	21.7118	7.87596	3.56432	179.107	49.6366	40.7802	17.2593	17.4683	0	0	4.79454	0	0	0	0	25.1228
linoleic-acid	10.3186	-0.670665	10.3186	0.323902	0.318262	280.452	248.196	280.24	116	0	0.30284	-0.48123	0.48123	0.30284	0.8	1.35	1.95	3.17377	266.592	14.8911	13.1501	13.1501	9.77006	8.28805	8.28805	5.37447	5.37447	3.34128	3.34128	2.08765	2.08765	-1.05	22676.5	18.95	16.0057	16.95	124.52	5.10653	0	0	0	0	5.96931	4.79454	0	0	0	63.3319	38.5249
sinapic-acid	10.3498	-1.04999	10.3498	0.113449	0.757888	224.212	212.116	224.068	86	0	0.327821	-0.501699	0.501699	0.327821	1.25	1.75	2.125	3.1632	397.378	12.1294	8.92857	8.92857	7.57892	4.44147	4.44147	2.9456	2.9456	1.9205	1.9205	1.1775	1.1775	-2.17	3337.96	11.9023	5.06402	2.66213	92.5436	19.6868	0	11.499	5.74951	0	5.96931	0	4.79454	0	0	0	23.7722
niacin	10.1609	-0.941574	10.1609	0.219907	0.599869	123.111	118.071	123.032	46	0	0.336759	-0.477599	0.477599	0.336759	1.66667	2.44444	2.77778	2.98145	207.558	6.69023	4.61208	4.61208	4.30453	2.43815	2.43815	1.54685	1.54685	0.908488	0.908488	0.489267	0.489267	-1.38	129.225	5.75123	2.25933	1.25283	51.9717	5.10653	0	0	0	0	5.96931	4.98398	4.79454	0	0	0	12.1327
stearic-acid	10.3332	-0.653061	10.3332	0.345492	0.336042	284.484	248.196	284.272	120	0	0.30284	-0.48123	0.48123	0.30284	0.6	0.9	1.2	2.93898	201.595	14.8911	13.6692	13.6692	9.77006	8.98839	8.98839	6.09349	6.09349	3.9942	3.9942	2.64755	2.64755	-0.53	22676.5	19.47	16.5241	17.47	125.899	5.10653	0	0	0	0	5.96931	4.79454	0	0	0	96.8152	6.42082
tryptophan	10.6264	-0.971962	10.6264	0.346574	0.700584	204.229	192.133	204.09	78	0	0.320317	-0.480078	0.480078	0.320317	1.46667	2.2	2.93333	2.32349	490.049	10.8365	8.10402	8.10402	7.18154	4.71624	4.71624	3.50835	3.50835	2.43194	2.43194	1.62473	1.62473	-1.81	3732.54	9.73391	3.74448	1.84536	86.7127	15.8242	6.04184	0	0	0	5.96931	4.79454	0	0	0	18.1991	11.6298
ash	0	0	0	0	0.319638	77.946	74.922	77.9451	8	0					1	1	1	0	0	0	0.707107	3.67423	0	0	0	0	0	0	0	0	0	0.558442	0	1.55844	0.349139	3.72123	18.8047	0	0	0	0	0	17.9534	0	0	0	0	0	0
quercetin	12.1429	-0.887671	12.1429	0.133919	0.43419	302.238	292.158	302.043	112	0	0.238289	-0.507678	0.507678	0.238289	0.818182	1.54545	2.22727	2.37726	956.243	16.0161	10.9393	10.9393	10.3799	6.12314	6.12314	4.65044	4.65044	3.17296	3.17296	2.13546	2.13546	-3.35	86490.5	13.6247	4.58994	1.95687	122.108	29.9498	22.4683	17.2593	11.1783	0	0	4.79454	0	0	0	0	18.1991
levulose	9.24713	-2.15991	9.24713	0.527245	0.305587	180.156	168.06	180.063	72	0	0.218609	-0.393566	0.393566	0.218609	1.25	1.83333	2.08333	2.72411	162.117	9.35337	6.29058	6.29058	5.54786	3.52943	3.52943	2.77723	2.77723	1.92851	1.92851	1.14777	1.14777	-0.24	495.62	9.84503	3.24957	1.32668	68.6428	30.2695	18.3119	0	5.78711	0	0	0	0	0	0	0	0
scopoletin	10.8696	-0.442531	10.8696	0.0468981	0.695448	192.17	184.106	192.042	72	0	0.335693	-0.504162	0.504162	0.335693	1.35714	2.14286	2.85714	2.79044	527.123	10.1294	7.48136	7.48136	6.70271	4.01374	4.01374	2.81631	2.81631	1.92082	1.92082	1.24729	1.24729	-1.97	1791.01	8.62041	3.06408	1.30543	79.3521	14.2605	5.58302	11.499	0	0	5.62559	0	4.79454	0	0	0	12.1327
leucine	10.1098	-0.913241	10.1098	0.3575	0.583947	131.175	118.071	131.095	54	0	0.319978	-0.480086	0.480086	0.319978	1.66667	2.11111	2.22222	3.50169	101.231	7.43916	5.79462	5.79462	4.03658	3.02094	3.02094	2.57428	2.57428	1.04254	1.04254	0.608685	0.608685	-0.57	60.4718	8.43	3.45452	3.96836	54.8596	10.8402	6.04184	0	0	0	5.96931	4.79454	0	0	0	13.8475	12.3387
magnesium	0	0	0	0	0.300642	26.321	24.305	26.0007	4	0	0.316166	0.316166	0.316166	0.316166	1	1	1	0	0	0	0	0	0	0	0	0	0	0	0	0	0	0.766234	0	1.76623	0.0713185	1.98657	23.6384	0	0	0	0	0	23.0528	0	0	0	0	0	0
titanium	0	0	0	0	0.337688	47.867	47.867	47.9479	4	4	0	0	0	0	1	1	1	0	0	0	0.5	2.06155	0	0	0	0	0	0	0	0	0	0.714286	0	1.71429	0.114286	2.31429	22.3746	0	0	0	0	0	0	0	0	0	0	0	0
copper	0	0	0	0	0.347282	63.546	63.546	62.9296	11	0	0	0	0	0	1	1	1	0	0	0	0.301511	1.24316	0	0	0	0	0	0	0	0	0	0.519481	0	1.51948	0.444481	4.21948	17.9641	0	0	0	0	0	0	0	0	0	0	0	0
palmitoleic-acid	10.2915	-0.665735	10.2915	0.331015	0.356164	254.414	224.174	254.225	106	0	0.30284	-0.48123	0.48123	0.30284	0.833333	1.33333	1.88889	3.05585	209.143	13.4768	11.9954	11.9954	8.77006	7.63822	7.63822	5.02092	5.02092	3.15244	3.15244	1.99341	1.99341	-0.79	8372.6	17.21	14.2717	15.21	112.48	5.10653	0	0	0	0	5.96931	4.79454	0	0	0	57.6007	32.1041
myristic-acid	10.2596	-0.656552	10.2596	0.344264	0.488351	228.376	200.152	228.209	96	0	0.30284	-0.48123	0.48123	0.30284	0.75	1.125	1.5	2.90471	154.814	12.0626	10.8407	10.8407	7.77006	6.98839	6.98839	4.67927	4.67927	2.9942	2.9942	1.94044	1.94044	-0.53	3073.48	15.47	12.5391	13.47	100.439	5.10653	0	0	0	0	5.96931	4.79454	0	0	0	71.132	6.42082
lactucopicrin	12.6182	-0.755766	12.6182	0.00474466	0.575073	410.422	388.246	410.137	156	0	0.333804	-0.507967	0.507967	0.333804	1.26667	1.96667	2.63333	1.62871	998.883	21.5766	16.4602	16.4602	14.2949	9.72262	9.72262	7.9099	7.9099	6.00048	6.00048	4.63253	4.63253	-3.19	6.07219e+06	20.0978	7.57044	3.34859	172.849	19.6868	17.9574	5.78324	0	0	11.9386	9.58907	4.79454	0	0	24.2848	36.269
lactupicrin	12.6182	-0.755766	12.6182	0.00474466	0.575073	410.422	388.246	410.137	156	0	0.333804	-0.507967	0.507967	0.333804	1.26667	1.96667	2.63333	1.62871	998.883	21.5766	16.4602	16.4602	14.2949	9.72262	9.72262	7.9099	7.9099	6.00048	6.00048	4.63253	4.63253	-3.19	6.07219e+06	20.0978	7.57044	3.34859	172.849	19.6868	17.9574	5.78324	0	0	11.9386	9.58907	4.79454	0	0	24.2848	36.269
trans-zeatin	8.83281	0.0743274	8.83281	0.0743274	0.658919	219.248	206.144	219.112	84	0	0.182249	-0.392034	0.392034	0.182249	1.5	2.375	3.1875	2.12218	504.634	11.3805	8.93512	8.93512	7.80886	4.95435	4.95435	3.41291	3.41291	2.19242	2.19242	1.28557	1.28557	-1.95	7375.37	10.5639	4.71363	2.16818	92.4604	15.4073	11.844	11.465	0	0	0	0	14.9519	0	0	11.6491	6.92374
lactucin	12.1094	-0.801118	12.1094	0.168554	0.530785	276.288	260.16	276.1	106	0	0.333759	-0.457254	0.457254	0.333759	1.45	2.15	2.8	2.13357	583.071	14.6019	11.1272	11.1272	9.4516	6.58479	6.58479	5.60571	5.60571	4.4548	4.4548	3.55375	3.55375	-1.72	40351.4	13.2717	4.39527	1.63067	115.787	14.9499	6.10397	5.78324	0	0	5.96931	4.79454	4.79454	0	0	12.152	24.9937
silica	8.40278	-1.41667	8.40278	1.41667	0.349091	60.084	60.084	59.9668	16	0	0.548966	-0.274483	0.548966	0.274483	1.33333	1.33333	1.33333	3.26599	23.7744	2.70711	1.3165	2.3165	1.41421	0.408248	1.22474	0.0833333	0.25	0	0	0	0	-0.183117	2.75489	2.81688	1.81688	1.81688	19.4022	0	0	0	0	0	9.29254	8.92389	0	0	0	0	0
vanillic-acid	10.4432	-1.04787	10.4432	0.0671296	0.693399	168.148	160.084	168.042	64	0	0.335323	-0.504254	0.504254	0.335323	1.5	2.16667	2.66667	3.1343	305.926	9.13783	6.44297	6.44297	5.64707	3.25174	3.25174	2.19178	2.19178	1.42667	1.42667	0.810656	0.810656	-1.71	482.836	8.38718	3.12651	1.47374	69.0248	14.9499	0	11.499	0	0	5.96931	0	4.79454	0	0	0	18.1991
cichoriin	11.2594	-1.62437	11.2594	0.138788	0.428515	340.284	324.156	340.079	130	0	0.335693	-0.504235	0.504235	0.335693	1.08333	1.83333	2.54167	1.90496	784.099	17.4304	12.2723	12.2723	11.4011	7.145	7.145	5.42732	5.42732	3.79247	3.79247	2.469	2.469	-2.17	247963	16.6795	6.3803	2.94883	134.461	39.4235	29.9989	11.499	6.29003	0	5.62559	0	4.79454	0	0	0	12.1327
iron	0	0	0	0	0.342374	55.845	55.845	55.9349	8	0	0	0	0	0	1	1	1	0	0	0	0.353553	1.45774	0	0	0	0	0	0	0	0	0	0.519481	0	1.51948	0.444481	4.21948	17.9641	0	0	0	0	0	0	0	0	0	0	0	0
esculin	11.1678	-1.605	11.1678	0.0965939	0.428515	340.284	324.156	340.079	130	0	0.335693	-0.50416	0.50416	0.335693	1.08333	1.83333	2.54167	1.89405	784.099	17.4304	12.2723	12.2723	11.4011	7.145	7.145	5.42732	5.42732	3.79247	3.79247	2.46805	2.46805	-2.17	247548	16.6795	6.3803	2.94883	134.461	39.4235	29.9989	11.499	6.29003	0	5.62559	0	4.79454	0	0	0	12.1327
water	0	0	0	0	0.327748	18.015	15.999	18.0106	8	0	-0.41151	-0.41151	0.41151	0.41151	1	1	1	0	0	0	0.5	0.5	0	0	0	0	0	0	0	0	0	-0.04	0	0.96	-27.04	-104.04	6.84923	5.47619	0	0	0	0	0	0	0	0	0	0	0
taraxasterol	10.8922	-0.119124	10.8922	0.0623473	0.388667	426.729	376.329	426.386	176	0	0.0593749	-0.392562	0.392562	0.0593749	0.774194	1.48387	2.19355	1.54356	766.373	22.6125	21.6895	21.6895	14.3118	13.6695	13.6695	14.671	14.671	13.5699	13.5699	11.377	11.377	-0.3	6.34904e+06	22.4901	6.63961	2.6519	192.398	5.10653	0	0	0	0	0	0	0	0	0	60.6182	120.873
catechol	8.66926	-0.0763889	8.66926	0.0763889	0.490728	110.112	104.064	110.037	42	0	0.156883	-0.50426	0.50426	0.156883	0.875	1.25	1.5	3.13486	162.638	5.98313	4.20383	4.20383	3.80453	2.27456	2.27456	1.48871	1.48871	0.881732	0.881732	0.464163	0.464163	-1.18	72.4953	4.96663	1.73812	0.729375	47.0199	10.2131	0	11.499	0	0	0	0	0	0	0	12.1327	12.1327
chrysanthemin	10.301	-1.7102	10.301	0	0.142786	484.841	463.673	484.077	178	0	0.401911	-1	1	0.401911	0.848485	1.57576	2.24242	3.06e-06	1152.75	23.154	16.7384	17.4943	15.1888	9.5164	9.5164	7.3351	7.3351	5.14541	5.14541	3.42746	3.42746	-3.06	1.28809e+07	24.5798	9.43243	4.55033	191.893	62.733	41.3011	11.499	12.0395	0	11.3433	0	4.41715	0	0	0	12.1327
potassium	0	0	0	0	0.322537	39.098	39.098	38.9637	1	1	0	0	0	0	1	1	1	0	0	0	1	4.12311	0	0	0	0	0	0	0	0	0	1.63636	0	2.63636	0.247475	0.0808081	50.291	0	0	0	0	0	0	0	0	0	0	0	0
oleic-acid	10.3241	-0.664234	10.3241	0.331507	0.290517	282.468	248.196	282.256	118	0	0.30284	-0.48123	0.48123	0.30284	0.75	1.2	1.7	3.06616	233.573	14.8911	13.4097	13.4097	9.77006	8.63822	8.63822	5.72803	5.72803	3.65244	3.65244	2.34697	2.34697	-0.79	22676.5	19.21	16.2649	17.21	125.209	5.10653	0	0	0	0	5.96931	4.79454	0	0	0	70.4424	32.1041
coumarin	10.7168	-0.30213	10.7168	0.30213	0.530222	146.145	140.097	146.037	54	0	0.33569	-0.422729	0.422729	0.33569	1	1.81818	2.72727	2.93535	428.511	7.6818	5.7806	5.7806	5.36017	3.35041	3.35041	2.29226	2.29226	1.52854	1.52854	1.01138	1.01138	-1.57	487.853	6.16025	2.23497	1.02612	63.0794	4.41715	5.58302	0	0	0	5.62559	0	4.79454	0	0	18.1991	12.1327
[truncated: 151 more columns]

## Sheet: Table-S2-c
compound	MaxEStateIndex	MinEStateIndex	MaxAbsEStateIndex	MinAbsEStateIndex	qed	MolWt	HeavyAtomMolWt	ExactMolWt	NumValenceElectrons	NumRadicalElectrons	MaxPartialCharge	MinPartialCharge	MaxAbsPartialCharge	MinAbsPartialCharge	FpDensityMorgan1	FpDensityMorgan2	FpDensityMorgan3	BalabanJ	BertzCT	Chi0	Chi0n	Chi0v	Chi1	Chi1n	Chi1v	Chi2n	Chi2v	Chi3n	Chi3v	Chi4n	Chi4v	HallKierAlpha	Ipc	Kappa1	Kappa2	Kappa3	LabuteASA	PEOE_VSA1	PEOE_VSA10	PEOE_VSA11	PEOE_VSA12	PEOE_VSA13	PEOE_VSA14	PEOE_VSA2	PEOE_VSA3	PEOE_VSA4	PEOE_VSA5	PEOE_VSA6	PEOE_VSA7
boron	0	0	0	0	0.295737	12.828	10.812	13.025	5	1	0.0642834	0.0642834	0.0642834	0.0642834	1	1	1	0	0	0	1	1	0	0	0	0	0	0	0	0	0	0.0649351	0	1.06494	13.4649	57.6649	9.69059	0	0	0	0	0	0	0	0	0	0	0	0
phosphorus	0	0	0	0	0.337828	32.99	30.974	32.9894	7	1	-0.11772	-0.11772	0.11772	0.11772	1	1	1	0	0	0	0.57735	1.73205	0	0	0	0	0	0	0	0	0	0.43	0	1.43	0.755581	5.73233	11.1193	0	0	0	0	0	0	0	0	0	9.89891	0	0
alpha-humulene	2.40162	0.311389	2.40162	0.311389	0.485103	204.357	180.165	204.188	84	0	-0.0140168	-0.0849801	0.0849801	0.0140168	1.06667	1.8	2.53333	2.79063	287.16	11.3116	10.6378	10.6378	6.9948	5.98476	5.98476	5.43883	5.43883	3.01696	3.01696	1.80081	1.80081	-0.78	1710.42	12.2903	5.34401	5.01326	94.7738	0	0	0	0	0	0	0	0	0	0	49.2978	44.9458
humulene	2.40162	0.311389	2.40162	0.311389	0.485103	204.357	180.165	204.188	84	0	-0.0140168	-0.0849801	0.0849801	0.0140168	1.06667	1.8	2.53333	2.79063	287.16	11.3116	10.6378	10.6378	6.9948	5.98476	5.98476	5.43883	5.43883	3.01696	3.01696	1.80081	1.80081	-0.78	1710.42	12.2903	5.34401	5.01326	94.7738	0	0	0	0	0	0	0	0	0	0	49.2978	44.9458
beta-caryophyllene	4.30152	0.567685	4.30152	0.567685	0.500562	204.357	180.165	204.188	84	0	-0.016706	-0.0995591	0.0995591	0.016706	1.33333	2.06667	2.73333	2.11962	293.16	11.052	10.4747	10.4747	7.00484	6.33832	6.33832	6.19177	6.19177	4.56779	4.56779	3.43994	3.43994	-0.52	1956.91	10.9801	3.80823	2.04418	94.4576	0	0	0	0	0	0	0	0	0	0	37.6486	56.2786
isocaryophyllene	4.30152	0.567685	4.30152	0.567685	0.500562	204.357	180.165	204.188	84	0	-0.016706	-0.0995591	0.0995591	0.016706	1.33333	2.06667	2.73333	2.11962	293.16	11.052	10.4747	10.4747	7.00484	6.33832	6.33832	6.19177	6.19177	4.56779	4.56779	3.43994	3.43994	-0.52	1956.91	10.9801	3.80823	2.04418	94.4576	0	0	0	0	0	0	0	0	0	0	37.6486	56.2786
beta-elemene	4.13853	0.247801	4.13853	0.247801	0.582048	204.357	180.165	204.188	84	0	-0.00835744	-0.102511	0.102511	0.00835744	1.26667	1.86667	2.26667	2.87531	284.413	11.6378	10.4747	10.4747	6.9037	5.84835	5.84835	5.42653	5.42653	4.10584	4.10584	2.78704	2.78704	-0.78	1661.18	12.2903	4.38413	2.42076	94.7738	0	0	0	0	0	0	0	0	0	6.57894	37.3038	50.3607
geraniol	8.55338	0.167316	8.55338	0.167316	0.617131	154.253	136.109	154.136	64	0	0.0614435	-0.392297	0.392297	0.0614435	1.18182	1.81818	2.27273	3.54439	150.256	8.69023	7.72323	7.72323	5.1639	4.06363	4.06363	3.0532	3.0532	1.53101	1.53101	0.846414	0.846414	-0.56	203.695	10.44	6.16958	7.33555	69.4388	5.10653	0	0	0	0	0	0	0	0	0	23.2982	33.6129
geranial	10.0205	0.84509	10.0205	0.84509	0.343706	152.237	136.109	152.12	62	0	0.142281	-0.298566	0.298566	0.142281	1.27273	1.90909	2.36364	3.62576	171.312	8.69023	7.55451	7.55451	5.1639	3.90819	3.90819	2.96925	2.96925	1.44382	1.44382	0.788002	0.788002	-0.85	203.695	10.15	5.89935	7.04236	68.806	0	6.28616	0	0	0	0	4.79454	0	0	0	17.2222	39.6889
acetyl-eugenol	10.798	-0.356694	10.798	0.356694	0.430694	206.241	192.129	206.094	80	0	0.307657	-0.492832	0.492832	0.307657	1.46667	2.2	2.73333	2.9705	369.13	11.2591	8.94836	8.94836	7.16823	4.63283	4.63283	3.07165	3.07165	1.86176	1.86176	1.2448	1.2448	-1.77	2146.35	11.3056	5.19536	3.12742	89.3201	9.47373	0	11.499	0	0	5.96931	4.79454	0	0	6.57894	12.1424	24.117
(-)-epicatechin	10.1803	-0.933439	10.1803	0.142543	0.509593	290.271	276.159	290.079	110	0	0.157305	-0.507679	0.507679	0.157305	0.904762	1.66667	2.38095	1.99788	696.803	15.1459	10.8929	10.8929	9.9524	6.369	6.369	4.99966	4.99966	3.51487	3.51487	2.46596	2.46596	-2.6	57289.6	13.3862	4.74655	2.2954	119.662	30.2695	23.3525	11.499	0	0	0	0	0	0	0	6.06637	17.6962
proanthocyanidin	11.7864	-1.50463	11.7864	0.00882078	0.167166	592.553	564.329	592.158	224	0	0.2023	-0.507967	0.507967	0.2023	0.651163	1.30233	1.95349	1.54101	1694.59	30.7394	22.5397	22.5397	20.4765	13.1983	13.1983	10.5135	10.5135	7.84381	7.84381	5.93124	5.93124	-5.2	3418251021	27.9447	10.2602	4.56554	243.634	60.1693	46.3505	23.707	5.74951	0	0	0	0	0	0	12.1327	29.8289
proanthocyanidins	11.7864	-1.50463	11.7864	0.00882078	0.167166	592.553	564.329	592.158	224	0	0.2023	-0.507967	0.507967	0.2023	0.651163	1.30233	1.95349	1.54101	1694.59	30.7394	22.5397	22.5397	20.4765	13.1983	13.1983	10.5135	10.5135	7.84381	7.84381	5.93124	5.93124	-5.2	3418251021	27.9447	10.2602	4.56554	243.634	60.1693	46.3505	23.707	5.74951	0	0	0	0	0	0	12.1327	29.8289
mannitol	8.95662	-1.66931	8.95662	0.725818	0.261263	182.172	168.06	182.079	74	0	0.110579	-0.393579	0.393579	0.110579	0.666667	0.916667	1.08333	3.98516	104.606	9.72361	6.4069	6.4069	5.54011	3.48175	3.48175	2.48103	2.48103	1.51248	1.51248	0.671209	0.671209	-0.24	358.753	11.76	5.41346	3.0154	69.3294	30.6392	24.4159	0	0	0	0	0	0	0	0	0	0
saccharose	9.99783	-2.22175	9.99783	0.668633	0.237891	342.297	320.121	342.116	136	0	0.22355	-0.393567	0.393567	0.22355	0.782609	1.3913	1.86957	2.17727	393.203	17.3614	12.0426	12.0426	10.8069	7.04946	7.04946	5.55938	5.55938	4.07033	4.07033	2.63132	2.63132	-0.44	120495	18.8924	7.20728	3.2268	130.436	55.0628	49.3346	6.29003	5.78711	0	0	0	0	0	0	0	0
nerol	8.55338	0.167316	8.55338	0.167316	0.617131	154.253	136.109	154.136	64	0	0.0614435	-0.392297	0.392297	0.0614435	1.18182	1.81818	2.27273	3.54439	150.256	8.69023	7.72323	7.72323	5.1639	4.06363	4.06363	3.0532	3.0532	1.53101	1.53101	0.846414	0.846414	-0.56	203.695	10.44	6.16958	7.33555	69.4388	5.10653	0	0	0	0	0	0	0	0	0	23.2982	33.6129
beta-selinene	4.30784	0.570718	4.30784	0.570718	0.541846	204.357	180.165	204.188	84	0	-0.0146217	-0.0998604	0.0998604	0.0146217	1.4	2.13333	2.8	2.15597	286.413	11.052	10.3116	10.3116	7.02749	6.35854	6.35854	6.03607	6.03607	4.8609	4.8609	3.66488	3.66488	-0.52	2412.1	10.9801	3.80823	1.91225	94.4576	0	0	0	0	0	0	0	0	0	0	31.2278	62.6995
stigmasterol	10.2399	-0.0870232	10.2399	0.0870232	0.4566	412.702	364.318	412.371	170	0	0.0577401	-0.392797	0.392797	0.0577401	1.03333	1.8	2.5	1.52012	673.851	21.6814	20.662	20.662	14.2024	13.262	13.262	12.4445	12.4445	10.7755	10.7755	8.82777	8.82777	-0.56	5.5681e+06	22.6274	8.41681	3.65553	186.349	5.10653	0	0	0	0	0	0	0	0	0	65.3436	110.043
(z)-beta-ocimene	3.66939	1.02796	3.66939	1.02796	0.411382	136.238	120.11	136.125	56	0	-0.0160985	-0.0988131	0.0988131	0.0160985	1.2	1.8	2.2	3.73527	154.877	7.98313	7.14626	7.14626	4.6639	3.59077	3.59077	2.66944	2.66944	1.2879	1.2879	0.563854	0.563854	-0.78	128.885	9.22	5.04062	5.3585	63.9549	0	0	0	0	0	0	0	0	0	0	35.9532	27.192
caryophyllene	4.30152	0.567685	4.30152	0.567685	0.500562	204.357	180.165	204.188	84	0	-0.016706	-0.0995591	0.0995591	0.016706	1.33333	2.06667	2.73333	2.11962	293.16	11.052	10.4747	10.4747	7.00484	6.33832	6.33832	6.19177	6.19177	4.56779	4.56779	3.43994	3.43994	-0.52	1956.91	10.9801	3.80823	2.04418	94.4576	0	0	0	0	0	0	0	0	0	0	37.6486	56.2786
geranyl-acetate	10.1343	-0.973751	10.1343	0.124985	0.609522	195.282	176.13	195.139	80	0	0.0416919	-0.55016	0.55016	0.0416919	1.07143	1.64286	2.14286	3.67045	232.706	10.9747	9.29962	9.29962	6.51974	5.0092	5.0092	3.78131	3.78131	1.93252	1.93252	1.127	1.127	-1.05	800.515	12.95	7.36288	9.04132	86.3302	9.90106	0	0	0	0	0	0	0	0	0	23.2982	46.4545
eo	10.9072	-0.91878	10.9072	0.12764	0.718002	296.41	272.218	296.178	116	0	0.130336	-0.507956	0.507956	0.130336	1.22727	2.04545	2.81818	1.7217	658.161	15.5352	13.1785	13.1785	10.4831	8.50334	8.50334	7.79806	7.79806	7.10047	7.10047	5.82191	5.82191	-1.46	148000	14.1526	4.5219	1.66442	132.111	10.2131	11.3506	0	0	0	0	0	0	0	6.42335	18.9105	79.5383
beta-sitosterol	10.2463	-0.0794187	10.2463	0.0794187	0.436096	414.718	364.318	414.386	172	0	0.0577401	-0.392797	0.392797	0.0577401	1	1.76667	2.46667	1.47315	634.275	21.6814	20.9215	20.9215	14.2024	13.5785	13.5785	12.8513	12.8513	11.2981	11.2981	9.304	9.304	-0.3	5.5681e+06	22.8784	8.56694	3.73623	187.039	5.10653	0	0	0	0	0	0	0	0	0	66.0332	110.043
coniferaldehyde	10.0321	0.0886602	10.0321	0.0886602	0.56465	178.187	168.107	178.063	68	0	0.160572	-0.504254	0.504254	0.160572	1.46154	2.23077	2.84615	2.98521	328.942	9.6818	7.22781	7.22781	6.27439	3.76506	3.76506	2.42649	2.42649	1.57102	1.57102	0.948279	0.948279	-1.77	935.273	9.31905	4.30397	2.33402	76.2709	9.84339	6.28616	11.499	0	0	0	4.79454	0	0	0	12.1424	23.7722
(e)-cinnamaldehyde	9.89137	0.770833	9.89137	0.770833	0.443369	132.162	124.098	132.058	50	0	0.142357	-0.298564	0.298564	0.142357	1.1	1.8	2.4	2.75877	223.743	7.2342	5.52705	5.52705	4.93185	3.10173	3.10173	1.90588	1.90588	1.16682	1.16682	0.714545	0.714545	-1.37	251.667	6.74587	3.61659	1.85979	59.9981	0	6.28616	0	0	0	0	4.79454	0	0	0	36.4079	11.6395
trans-cinnamaldehyde	9.89137	0.770833	9.89137	0.770833	0.443369	132.162	124.098	132.058	50	0	0.142357	-0.298564	0.298564	0.142357	1.1	1.8	2.4	2.75877	223.743	7.2342	5.52705	5.52705	4.93185	3.10173	3.10173	1.90588	1.90588	1.16682	1.16682	0.714545	0.714545	-1.37	251.667	6.74587	3.61659	1.85979	59.9981	0	6.28616	0	0	0	0	4.79454	0	0	0	36.4079	11.6395
(e)-cinnamyl-acetate	10.0656	-1.00212	10.0656	0.0866404	0.690093	175.207	164.119	175.076	68	0	0.0416919	-0.55016	0.55016	0.0416919	1.30769	2	2.61538	2.36772	288.218	9.51866	7.27216	7.27216	6.28769	4.20274	4.20274	2.72374	2.72374	1.625	1.625	0.984751	0.984751	-1.57	958.583	9.51749	5.14228	4.10949	77.5223	9.90106	0	0	0	0	0	0	0	0	0	42.4839	18.4051
(z)-cinnamaldehyde	9.89137	0.770833	9.89137	0.770833	0.443369	132.162	124.098	132.058	50	0	0.142357	-0.298564	0.298564	0.142357	1.1	1.8	2.4	2.75877	223.743	7.2342	5.52705	5.52705	4.93185	3.10173	3.10173	1.90588	1.90588	1.16682	1.16682	0.714545	0.714545	-1.37	251.667	6.74587	3.61659	1.85979	59.9981	0	6.28616	0	0	0	0	4.79454	0	0	0	36.4079	11.6395
cis-cinnamaldehyde	9.89137	0.770833	9.89137	0.770833	0.443369	132.162	124.098	132.058	50	0	0.142357	-0.298564	0.298564	0.142357	1.1	1.8	2.4	2.75877	223.743	7.2342	5.52705	5.52705	4.93185	3.10173	3.10173	1.90588	1.90588	1.16682	1.16682	0.714545	0.714545	-1.37	251.667	6.74587	3.61659	1.85979	59.9981	0	6.28616	0	0	0	0	4.79454	0	0	0	36.4079	11.6395
oleic-acid	10.3241	-0.664234	10.3241	0.331507	0.290517	282.468	248.196	282.256	118	0	0.30284	-0.48123	0.48123	0.30284	0.75	1.2	1.7	3.06616	233.573	14.8911	13.4097	13.4097	9.77006	8.63822	8.63822	5.72803	5.72803	3.65244	3.65244	2.34697	2.34697	-0.79	22676.5	19.21	16.2649	17.21	125.209	5.10653	0	0	0	0	5.96931	4.79454	0	0	0	70.4424	32.1041
(z)-methyl-isoeugenol	5.16432	0.759957	5.16432	0.759957	0.708132	178.231	164.119	178.099	70	0	0.160809	-0.49287	0.49287	0.160809	1.07692	1.76923	2.30769	3.05012	302.959	9.6818	8.20325	8.20325	6.31239	4.16214	4.16214	2.61442	2.61442	1.76671	1.76671	1.14893	1.14893	-1.44	974.294	9.64651	4.55257	2.24624	78.7936	9.47373	0	11.499	0	0	0	0	0	0	0	18.2184	24.6199
(e)-methyl-isoeugenol	5.16432	0.759957	5.16432	0.759957	0.708132	178.231	164.119	178.099	70	0	0.160809	-0.49287	0.49287	0.160809	1.07692	1.76923	2.30769	3.05012	302.959	9.6818	8.20325	8.20325	6.31239	4.16214	4.16214	2.61442	2.61442	1.76671	1.76671	1.14893	1.14893	-1.44	974.294	9.64651	4.55257	2.24624	78.7936	9.47373	0	11.499	0	0	0	0	0	0	0	18.2184	24.6199
methyl-eugenol	5.16391	0.759548	5.16391	0.759548	0.659125	178.231	164.119	178.099	70	0	0.160498	-0.49287	0.49287	0.160498	1.23077	1.92308	2.46154	2.97533	292.142	9.6818	8.04011	8.04011	6.31239	4.13283	4.13283	2.68213	2.68213	1.82799	1.82799	1.17427	1.17427	-1.44	974.294	9.64651	4.55257	2.24624	78.7936	9.47373	0	11.499	0	0	0	0	0	0	6.57894	12.1424	24.117
beta-carotene	2.37245	0.291132	2.37245	0.291132	0.243513	536.888	480.44	536.438	216	0	-0.0103986	-0.0695743	0.0695743	0.0103986	0.5	0.825	1.175	1.88564	1116.38	29.7609	27.3255	27.3255	18.8142	15.301	15.301	13.2754	13.2754	8.37653	8.37653	5.7905	5.7905	-2.86	240732069	33.347	15.8033	11.3241	247.375	0	0	0	0	0	0	0	0	0	0	146.198	102.044
fenchone	11.8103	-0.00694444	11.8103	0.00694444	0.520631	152.237	136.109	152.12	62	0	0.14411	-0.298479	0.298479	0.14411	1.36364	2	2.27273	2.41643	210.158	8.27602	7.60692	7.60692	4.96698	4.5164	4.5164	5.05119	5.05119	3.89551	3.89551	3.02616	3.02616	-0.33	384.656	7.32615	1.70131	0.692089	68.1736	0	5.78324	0	0	0	0	4.79454	0	0	0	20.7712	25.1804
camphor	11.5731	0.025463	11.5731	0.025463	0.520631	152.237	136.109	152.12	62	0	0.139099	-0.299064	0.299064	0.139099	1.36364	2	2.18182	2.47415	216.913	8.27602	7.60692	7.60692	4.983	4.5164	4.5164	4.91669	4.91669	4.48276	4.48276	2.90147	2.90147	-0.33	358.405	7.32615	1.70131	0.604769	68.1736	0	5.78324	0	0	0	0	4.79454	0	0	0	20.7712	24.1745
borneol	9.81424	-0.03125	9.81424	0.03125	0.5668	154.253	136.109	154.136	64	0	0.0601384	-0.39253	0.39253	0.0601384	1.27273	1.90909	2.09091	2.39625	185.312	8.27602	7.72323	7.72323	4.983	4.66385	4.66385	5.12625	5.12625	4.74796	4.74796	3.16151	3.16151	-0.04	358.405	7.60093	1.82009	0.658391	68.8063	5.10653	0	0	0	0	0	0	0	0	0	20.7712	36.0104
campesterol	10.2285	-0.0790068	10.2285	0.0790068	0.470129	400.691	352.307	400.371	166	0	0.0577401	-0.392797	0.392797	0.0577401	0.965517	1.72414	2.44828	1.48508	619.803	20.9743	20.2144	20.2144	13.6644	13.0405	13.0405	12.6603	12.6603	11.0536	11.0536	8.67729	8.67729	-0.3	3.3335e+06	21.9141	7.99447	3.66022	180.674	5.10653	0	0	0	0	0	0	0	0	0	66.0332	103.622
estragole	5.02148	0.900752	5.02148	0.900752	0.598021	148.205	136.109	148.089	58	0	0.118378	-0.496768	0.496768	0.118378	1.36364	2	2.45455	2.73667	223.133	8.10445	6.70921	6.70921	5.3637	3.60379	3.60379	2.34087	2.34087	1.53909	1.53909	0.928286	0.928286	-1.24	380.176	7.86246	3.81428	2.11427	67.3151	4.73686	5.74951	0	0	0	0	0	0	0	6.57894	18.2088	24.117
limonene	3.97457	0.767315	3.97457	0.767315	0.485034	136.238	120.11	136.125	56	0	-0.0170963	-0.0998494	0.0998494	0.0170963	1.7	2.4	2.8	2.49541	162.877	7.56048	6.98313	6.98313	4.69838	4.0092	4.0092	3.36813	3.36813	2.33489	2.33489	1.41284	1.41284	-0.52	180.913	7.58549	3.04628	1.72851	63.6387	0	0	0	0	0	0	0	0	0	0	23.8012	39.0278
p-cymene	2.21296	0.653333	2.21296	0.653333	0.553258	134.222	120.11	134.11	54	0	-0.0218821	-0.059042	0.059042	0.0218821	1	1.5	1.9	2.89376	193.783	7.56048	6.88675	6.88675	4.69838	3.76474	3.76474	3.06538	3.06538	1.74402	1.74402	0.951353	0.951353	-0.78	180.913	7.32846	2.86948	1.59829	62.8912	0	0	0	0	0	0	0	0	0	0	43.6764	18.4051
alpha-terpinene	2.28125	0.740139	2.28125	0.740139	0.518498	136.238	120.11	136.125	56	0	-0.025688	-0.0730093	0.0730093	0.025688	1.2	1.9	2.3	2.64299	170.477	7.56048	7.14626	7.14626	4.69838	4.06117	4.06117	3.4093	3.4093	2.13152	2.13152	1.2386	1.2386	-0.52	180.913	7.58549	3.04628	1.72851	63.6387	0	0	0	0	0	0	0	0	0	0	37.1457	25.6833
gamma-terpinene	2.375	0.740139	2.375	0.740139	0.485034	136.238	120.11	136.125	56	0	-0.0133454	-0.0812226	0.0812226	0.0133454	1.2	1.9	2.3	2.53851	170.477	7.56048	7.14626	7.14626	4.69838	4.04433	4.04433	3.39246	3.39246	2.11403	2.11403	1.22224	1.22224	-0.52	180.913	7.58549	3.04628	1.72851	63.6387	0	0	0	0	0	0	0	0	0	0	37.1457	25.6833
gamma-terpineol	9.65141	-0.389931	9.65141	0.389931	0.531721	154.253	136.109	154.136	64	0	0.0625477	-0.39016	0.39016	0.0625477	1.27273	1.72727	2.09091	2.55925	161.312	8.48313	7.77564	7.77564	5.01164	4.38782	4.38782	4.10049	4.10049	2.63782	2.63782	1.59036	1.59036	-0.3	230.735	8.79346	2.97859	2.33321	69.1225	5.10653	0	0	0	0	0	0	0	0	0	11.1462	46.4545
terpinolene	2.35301	1.20255	2.35301	1.20255	0.447306	136.238	120.11	136.125	56	0	-0.013365	-0.0815245	0.0815245	0.013365	1.3	2	2.4	2.66873	178.215	7.56048	7.19867	7.19867	4.69838	4.00758	4.00758	3.35815	3.35815	2.22514	2.22514	1.30374	1.30374	-0.52	180.913	7.58549	3.04628	1.72851	63.6387	0	0	0	0	0	0	0	0	0	0	22.7953	40.0337
bornyl-acetate	10.6737	-0.875394	10.6737	0.233866	0.670969	195.282	176.13	195.139	80	0	0.0416809	-0.55016	0.55016	0.0416809	1.42857	2.07143	2.42857	2.22554	269.495	10.5605	9.29962	9.29962	6.37685	5.5757	5.5757	5.88351	5.88351	5.38787	5.38787	3.87943	3.87943	-0.53	1415.2	10.0038	2.73984	1.05822	85.6977	9.90106	0	0	0	0	0	0	0	0	0	20.7712	48.3491
eugenol-acetate	10.2515	-1.26646	10.2515	0.388437	0.658189	221.232	208.128	221.082	86	0	0.161249	-0.546433	0.546433	0.161249	1.5	2.25	2.8125	2.83336	384.605	11.9663	9.06371	9.06371	7.66823	4.77506	4.77506	3.13869	3.13869	1.9536	1.9536	1.26156	1.26156	-1.97	3646.61	12.1013	5.80075	3.30931	94.1143	19.3748	6.60688	11.499	0	0	0	0	0	0	6.57894	12.1424	24.117
alpha-terpineol	9.69941	-0.488889	9.69941	0.464074	0.57526	154.253	136.109	154.136	64	0	0.0622379	-0.390171	0.390171	0.0622379	1.54545	2.18182	2.54545	2.53858	162.202	8.48313	7.72323	7.72323	4.99902	4.37926	4.37926	4.17544	4.17544	2.63704	2.63704	1.60689	1.60689	-0.3	230.735	8.79346	2.97859	2.33321	69.1225	5.10653	0	0	0	0	0	0	0	0	0	11.6491	45.9516
borneol-acetate	10.7189	-1.13697	10.7189	0.0388889	0.731204	211.281	192.129	211.134	86	0	0.0760502	-0.550056	0.550056	0.0760502	1.46667	2.06667	2.4	2.36058	309.989	11.4831	9.66949	9.66949	6.72878	5.65124	5.65124	6.07389	6.07389	5.4835	5.4835	3.92495	3.92495	-0.57	1882.25	10.9317	2.75782	1.12853	90.4919	15.0076	0	0	0	0	0	0	0	0	0	20.7712	30.5954
thiamin	8.97518	0	8.97518	0	0.618089	300.815	283.679	300.081	104	0	0.224996	-1	1	0.224996	1.42105	2.15789	2.78947	1.8e-06	558.658	13.121	10.9284	12.5009	8.61339	5.76756	6.64722	4.16105	5.10037	2.85459	3.99854	1.76678	2.75086	-1.24	14107.5	15.8163	6.79024	3.61981	122.11	23.2472	11.6423	12.2387	5.51054	0	0	0	9.96796	4.5671	0	11.3368	6.92374
2-vinylphenol	9.03926	0.284722	9.03926	0.284722	0.600841	120.151	112.087	120.058	46	0	0.122272	-0.507335	0.507335	0.122272	1.33333	2	2.44444	3.14798	215.563	6.69023	5.04107	5.04107	4.34254	2.74788	2.74788	1.76294	1.76294	1.15667	1.15667	0.660141	0.660141	-1.24	130.651	5.88887	2.35446	1.10751	54.2659	5.10653	5.74951	0	0	0	0	0	0	0	0	30.8541	6.06637
eugenol	9.25235	0.171585	9.25235	0.171585	0.69328	164.204	152.108	164.084	64	0	0.16026	-0.504255	0.504255	0.16026	1.58333	2.33333	2.91667	2.95956	279.167	8.97469	7.07908	7.07908	5.77439	3.74406	3.74406	2.499	2.499	1.62417	1.62417	1.01567	1.01567	-1.44	552.947	8.6547	3.80966	1.78401	72.1093	9.84339	0	11.499	0	0	0	0	0	0	6.57894	12.1424	24.117
methyl-chavicol	9.1861	0.359085	9.1861	0.359085	0.638471	148.205	136.109	148.089	58	0	0.118	-0.507687	0.507687	0.118	1.54545	2.27273	2.81818	2.94737	263.575	8.26758	6.67083	6.67083	5.23638	3.63169	3.63169	2.61364	2.61364	1.64124	1.64124	1.0112	1.0112	-1.24	310.224	7.86246	3.23986	1.83749	66.9958	5.10653	5.74951	0	0	0	0	0	0	0	6.57894	18.2088	30.5378
alpha-phellandrene	2.33333	0.781204	2.33333	0.781204	0.519119	136.238	120.11	136.125	56	0	-0.0172389	-0.0810133	0.0810133	0.0172389	1.5	2.2	2.6	2.52082	160.877	7.56048	7.09386	7.09386	4.69838	4.04855	4.04855	3.45083	3.45083	2.17461	2.17461	1.23835	1.23835	-0.52	180.913	7.58549	3.04628	1.72851	63.6387	0	0	0	0	0	0	0	0	0	0	37.6486	25.1804
2-phenylacetaldehyde	9.97426	0.528611	9.97426	0.528611	0.539395	120.151	112.087	120.058	46	0	0.12386	-0.303028	0.303028	0.12386	1.22222	1.88889	2.44444	2.71953	179.019	6.5271	5.07946	5.07946	4.43185	2.90819	2.90819	1.85639	1.85639	1.16186	1.16186	0.710318	0.710318	-1.11	145.167	6.01674	3.02445	1.6844	54.3228	4.79454	6.28616	0	0	0	0	0	0	0	0	30.3318	5.56345
2-phenylethanol	8.51969	0.240093	8.51969	0.240093	0.624975	122.167	112.087	122.073	48	0	0.0470945	-0.396031	0.396031	0.0470945	1.11111	1.77778	2.33333	2.6149	157.478	6.5271	5.24818	5.24818	4.43185	3.08046	3.08046	1.95921	1.95921	1.2433	1.2433	0.773777	0.773777	-0.82	145.167	6.30225	3.25399	1.85904	54.9555	5.10653	0	0	0	0	0	0	0	0	0	30.3318	11.9843
phenyl-ethyl-alcohol	8.51969	0.240093	8.51969	0.240093	0.624975	122.167	112.087	122.073	48	0	0.0470945	-0.396031	0.396031	0.0470945	1.11111	1.77778	2.33333	2.6149	157.478	6.5271	5.24818	5.24818	4.43185	3.08046	3.08046	1.95921	1.95921	1.2433	1.2433	0.773777	0.773777	-0.82	145.167	6.30225	3.25399	1.85904	54.9555	5.10653	0	0	0	0	0	0	0	0	0	30.3318	11.9843
2-phenylethyl-benzoate	11.6127	-0.262471	11.6127	0.262471	0.748738	226.275	212.163	226.099	86	0	0.337629	-0.461743	0.461743	0.337629	0.882353	1.47059	2.11765	1.81659	462.795	11.9244	9.50421	9.50421	8.36017	5.62184	5.62184	3.73754	3.73754	2.47621	2.47621	1.56383	1.56383	-2.09	11092.5	11.397	5.8484	3.45137	100.858	4.73686	0	0	0	0	5.96931	0	4.79454	0	0	48.5309	17.6962
2-phenylethyl-propionate	10.7798	-0.128767	10.7798	0.128767	0.660429	178.231	164.119	178.099	70	0	0.305008	-0.465329	0.465329	0.305008	1.30769	2	2.61538	2.24138	254.053	9.51866	7.82457	7.82457	6.3257	4.52182	4.52182	2.80962	2.80962	1.78529	1.78529	1.02946	1.02946	-1.31	1042.73	9.77554	5.35573	3.74088	78.5312	4.73686	0	0	0	0	5.96931	4.79454	0	0	0	37.2556	5.56345
o-methoxycinnamaldehyde	10.0502	0.7425	10.0502	0.7425	0.500939	162.188	152.108	162.068	62	0	0.14236	-0.496137	0.496137	0.14236	1.33333	2.08333	2.75	2.96097	289.645	8.81155	6.85795	6.85795	5.88054	3.63077	3.63077	2.23715	2.23715	1.49328	1.49328	0.947067	0.947067	-1.57	651.276	8.52588	4.33735	1.95467	71.4766	4.73686	12.0357	0	0	0	0	4.79454	0	0	0	18.1991	18.2184
(e)(e)-farnesol	8.71504	0.161807	8.71504	0.161807	0.63303	222.372	196.164	222.198	92	0	0.0614435	-0.392297	0.392297	0.0614435	0.8125	1.3125	1.8125	3.78818	265.16	12.3889	11.2148	11.2148	7.55775	6.1141	6.1141	4.64235	4.64235	2.56248	2.56248	1.49472	1.49472	-0.82	2341.94	15.18	9.40914	9.72428	100.574	5.10653	0	0	0	0	0	0	0	0	0	34.9474	53.3782
car-3-ene	2.4265	0.674861	2.4265	0.674861	0.448983	136.238	120.11	136.125	56	0	-0.0285673	-0.0852922	0.0852922	0.0285673	1.4	2.1	2.6	2.13014	186.215	7.35337	7.14626	7.14626	4.62103	4.27766	4.27766	4.52466	4.52466	3.55004	3.55004	2.48917	2.48917	-0.26	289.683	6.4502	1.66374	0.679954	63.3225	0	0	0	0	0	0	0	0	0	0	25.4966	37.0162
citronellal	10.0969	0.544537	10.0969	0.544537	0.439269	154.253	136.109	154.136	64	0	0.119756	-0.303392	0.303392	0.119756	1.45455	2.09091	2.54545	3.37636	131.808	8.69023	7.76162	7.76162	5.1639	4.23472	4.23472	3.36637	3.36637	1.71065	1.71065	0.938644	0.938644	-0.59	203.695	10.41	6.14158	7.30523	69.4956	4.79454	6.28616	0	0	0	0	0	0	0	0	18.5729	32.607
(e)-beta-ocimene	3.66939	1.02796	3.66939	1.02796	0.411382	136.238	120.11	136.125	56	0	-0.0160985	-0.0988131	0.0988131	0.0160985	1.2	1.8	2.2	3.73527	154.877	7.98313	7.14626	7.14626	4.6639	3.59077	3.59077	2.66944	2.66944	1.2879	1.2879	0.563854	0.563854	-0.78	128.885	9.22	5.04062	5.3585	63.9549	0	0	0	0	0	0	0	0	0	0	35.9532	27.192
linalol	9.48877	-0.702431	9.48877	0.702431	0.617129	154.253	136.109	154.136	64	0	0.0799543	-0.386092	0.386092	0.0799543	1.54545	2.09091	2.45455	3.70591	150.256	8.90578	7.72323	7.72323	4.97716	3.97101	3.97101	3.38145	3.38145	1.64281	1.64281	0.755127	0.755127	-0.56	169.853	10.44	4.34526	5.86373	69.4388	5.10653	0	0	0	0	0	0	0	0	6.57894	17.7251	33.6129
linalool	9.48877	-0.702431	9.48877	0.702431	0.617129	154.253	136.109	154.136	64	0	0.0799543	-0.386092	0.386092	0.0799543	1.54545	2.09091	2.45455	3.70591	150.256	8.90578	7.72323	7.72323	4.97716	3.97101	3.97101	3.38145	3.38145	1.64281	1.64281	0.755127	0.755127	-0.56	169.853	10.44	4.34526	5.86373	69.4388	5.10653	0	0	0	0	0	0	0	0	6.57894	17.7251	33.6129
linalyl-acetate	10.4965	-1.00963	10.4965	0.0487122	0.608572	195.282	176.13	195.139	80	0	0.0422377	-0.550138	0.550138	0.0422377	1.5	2.07143	2.42857	4.18756	236.706	11.1902	9.29962	9.29962	6.39366	4.86276	4.86276	4.22709	4.22709	2.30901	2.30901	1.28293	1.28293	-1.05	690.358	12.95	5.63216	5.57073	86.3302	9.90106	0	0	0	0	0	0	0	0	6.57894	24.6489	38.5249
piperitone	11.3698	0.290463	11.3698	0.290463	0.564059	152.237	136.109	152.12	62	0	0.158469	-0.294539	0.294539	0.158469	1.54545	2.18182	2.63636	2.68372	189.049	8.43072	7.55451	7.55451	5.10906	4.31999	4.31999	3.78224	3.78224	2.40853	2.40853	1.60936	1.60936	-0.59	252.107	8.50606	3.20519	1.91871	68.4898	0	0	5.78324	0	0	0	4.79454	0	0	0	19.4206	31.7593
beta-phellandrene	3.92114	0.795694	3.92114	0.795694	0.519119	136.238	120.11	136.125	56	0	-0.0204025	-0.0958427	0.0958427	0.0204025	1.6	2.3	2.7	2.52585	151.421	7.56048	6.93072	6.93072	4.69838	4.05873	4.05873	3.46391	3.46391	2.23421	2.23421	1.34686	1.34686	-0.52	180.913	7.58549	3.04628	1.72851	63.6387	0	0	0	0	0	0	0	0	0	0	38.1516	24.6775
(e)-cinnamyl-alcohol	8.44077	0.106046	8.44077	0.106046	0.65221	134.178	124.098	134.073	52	0	0.0615174	-0.392295	0.392295	0.0615174	1.2	1.9	2.5	2.67065	201.228	7.2342	5.69577	5.69577	4.93185	3.25717	3.25717	1.99563	1.99563	1.21528	1.21528	0.752937	0.752937	-1.08	251.667	7.03211	3.85402	2.03378	60.6309	5.10653	0	0	0	0	0	0	0	0	0	42.4839	5.56345
trans-cinnamic-acid	10.0858	-0.922358	10.0858	0.898056	0.64892	148.161	140.097	148.052	56	0	0.327821	-0.478074	0.478074	0.327821	1.27273	1.90909	2.45455	2.72177	262.151	8.10445	5.89691	5.89691	5.28769	3.2491	3.2491	2.08225	2.08225	1.21793	1.21793	0.731664	0.731664	-1.57	349.029	7.53604	3.56215	2.66782	64.7924	5.10653	0	0	0	0	5.96931	0	4.79454	0	0	30.3318	11.6395
3-phenylpropanal	9.97818	0.628981	9.97818	0.628981	0.576109	134.178	124.098	134.073	52	0	0.119821	-0.30339	0.30339	0.119821	1.2	1.9	2.5	2.49877	191.143	7.2342	5.78656	5.78656	4.93185	3.40819	3.40819	2.19094	2.19094	1.39369	1.39369	0.870269	0.870269	-1.11	251.667	7.00249	3.82933	2.01555	60.6878	4.79454	6.28616	0	0	0	0	0	0	0	0	30.3318	11.9843
hydrocinnamaldehyde	9.97818	0.628981	9.97818	0.628981	0.576109	134.178	124.098	134.073	52	0	0.119821	-0.30339	0.30339	0.119821	1.2	1.9	2.5	2.49877	191.143	7.2342	5.78656	5.78656	4.93185	3.40819	3.40819	2.19094	2.19094	1.39369	1.39369	0.870269	0.870269	-1.11	251.667	7.00249	3.82933	2.01555	60.6878	4.79454	6.28616	0	0	0	0	0	0	0	0	30.3318	11.9843
benzyl-acetate	10.0615	-0.991803	10.0615	0.101204	0.622505	149.169	140.097	149.061	58	0	0.041714	-0.55016	0.55016	0.041714	1.27273	1.90909	2.45455	2.45302	228.578	8.10445	6.11746	6.11746	5.28769	3.52604	3.52604	2.35761	2.35761	1.46062	1.46062	0.891077	0.891077	-1.31	349.029	7.7932	3.76048	2.84605	65.482	9.90106	0	0	0	0	0	0	0	0	0	30.3318	18.4051
alpha-pinene	2.43461	0.637731	2.43461	0.637731	0.448983	136.238	120.11	136.125	56	0	-0.0148922	-0.0850129	0.0850129	0.0148922	1.5	2.2	2.5	2.29663	186.215	7.35337	7.14626	7.14626	4.62103	4.28769	4.28769	4.49042	4.49042	3.74452	3.74452	2.65909	2.65909	-0.26	188.721	6.4502	1.66374	0.574462	63.3225	0	0	0	0	0	0	0	0	0	0	25.4966	37.0162
vanillin	10.2487	0.0399074	10.2487	0.0399074	0.647744	152.149	144.085	152.047	58	0	0.160689	-0.504254	0.504254	0.160689	1.54545	2.27273	2.81818	3.11616	268.04	8.26758	6.07311	6.07311	5.27439	3.09839	3.09839	2.04914	2.04914	1.33986	1.33986	0.767521	0.767521	-1.51	343.176	7.59537	3.05314	1.49037	64.2306	9.84339	6.28616	11.499	0	0	0	4.79454	0	0	0	0	18.1991
alpha-thujene	2.43866	0.740162	2.43866	0.740162	0.486013	136.238	120.11	136.125	56	0	-0.0138018	-0.0847243	0.0847243	0.0138018	1.6	2.3	2.5	2.16631	188.215	7.35337	7.14626	7.14626	4.66634	4.333	4.333	4.29684	4.29684	3.62157	3.62157	2.52816	2.52816	-0.26	340.727	6.4502	1.66374	0.574462	63.3225	0	0	0	0	0	0	0	0	0	0	25.4966	37.0162
sabinene	4.10428	0.733218	4.10428	0.733218	0.486013	136.238	120.11	136.125	56	0	-0.0140901	-0.0995596	0.0995596	0.0140901	1.6	2.3	2.5	2.1771	178.477	7.35337	6.98313	6.98313	4.66634	4.34319	4.34319	4.30282	4.30282	3.67222	3.67222	2.64253	2.64253	-0.26	340.727	6.4502	1.66374	0.574462	63.3225	0	0	0	0	0	0	0	0	0	0	25.9995	36.5133
phenylethyl-acetate	10.0784	-0.96673	10.0784	0.147713	0.657024	163.196	152.108	163.076	64	0	0.0413953	-0.550172	0.550172	0.0413953	1.25	1.91667	2.5	2.29057	241.275	8.81155	6.82457	6.82457	5.78769	4.02604	4.02604	2.71116	2.71116	1.68918	1.68918	1.08153	1.08153	-1.31	567.115	8.78355	4.54402	3.19116	71.8469	9.90106	0	0	0	0	0	0	0	0	0	30.3318	24.8259
cuminaldehyde	10.2876	0.537687	10.2876	0.537687	0.589055	148.205	136.109	148.089	58	0	0.149548	-0.297896	0.297896	0.149548	1.18182	1.72727	2.09091	2.90982	233.555	8.26758	6.87235	6.87235	5.23638	3.78912	3.78912	2.93922	2.93922	1.73922	1.73922	0.959479	0.959479	-1.11	335.479	7.99111	3.33081	1.90349	67.0527	0	6.28616	0	0	0	0	4.79454	0	0	0	38.1129	11.4814
3-phenyl-propyl-acetate	10.0995	-0.950869	10.0995	0.173446	0.632816	177.223	164.119	177.092	70	0	0.0413838	-0.550172	0.550172	0.0413838	1.15385	1.84615	2.46154	2.16862	254.053	9.51866	7.53168	7.53168	6.28769	4.52604	4.52604	3.06471	3.06471	1.93918	1.93918	1.24314	1.24314	-1.31	958.583	9.77554	5.35573	4.30735	78.2119	9.90106	0	0	0	0	0	0	0	0	0	30.3318	31.2467
phenylpropyl-acetate	10.0995	-0.950869	10.0995	0.173446	0.632816	177.223	164.119	177.092	70	0	0.0413838	-0.550172	0.550172	0.0413838	1.15385	1.84615	2.46154	2.16862	254.053	9.51866	7.53168	7.53168	6.28769	4.52604	4.52604	3.06471	3.06471	1.93918	1.93918	1.24314	1.24314	-1.31	958.583	9.77554	5.35573	4.30735	78.2119	9.90106	0	0	0	0	0	0	0	0	0	30.3318	31.2467
safrole	5.22891	0.340155	5.22891	0.340155	0.620128	162.188	152.108	162.068	62	0	0.2308	-0.453595	0.453595	0.2308	1.33333	2.16667	3	2.31674	304.707	8.38891	6.74722	6.74722	5.89818	3.89368	3.89368	2.68041	2.68041	1.81702	1.81702	1.23459	1.23459	-1.44	1042.98	7.22211	2.89325	1.15737	71.4228	9.47373	0	11.499	6.79294	0	0	0	0	0	6.57894	12.1424	24.117
camphene	4.18963	0.475116	4.18963	0.475116	0.448983	136.238	120.11	136.125	56	0	-0.0116138	-0.0990293	0.0990293	0.0116138	1.4	2.1	2.4	2.33677	176.477	7.35337	6.98313	6.98313	4.62103	4.3139	4.3139	4.45383	4.45383	3.77367	3.77367	2.74176	2.74176	-0.26	293.977	6.4502	1.66374	0.574462	63.3225	0	0	0	0	0	0	0	0	0	0	25.9995	36.5133
beta-pinene	4.12873	0.606481	4.12873	0.606481	0.448983	136.238	120.11	136.125	56	0	-0.0149058	-0.0995603	0.0995603	0.0149058	1.5	2.2	2.5	2.23108	174.477	7.35337	6.98313	6.98313	4.62103	4.29788	4.29788	4.5035	4.5035	3.77724	3.77724	2.73252	2.73252	-0.26	188.721	6.4502	1.66374	0.574462	63.3225	0	0	0	0	0	0	0	0	0	0	25.9995	36.5133
riboflavin	12.1652	-1.63794	12.1652	0.0516284	0.328412	376.369	356.209	376.138	144	0	0.349448	-0.393579	0.393579	0.349448	1.07407	1.74074	2.40741	2.27529	1075.45	19.878	14.748	14.748	12.7225	8.29481	8.29481	6.49875	6.49875	4.56954	4.56954	2.89422	2.89422	-2.66	876018	19.1113	7.15806	3.47065	152.292	24.9932	18.3119	11.5183	0	5.55927	5.68974	9.77852	9.77852	4.98398	0	0	37.1071
myrcene	3.82271	1.03639	3.82271	1.03639	0.409786	136.238	120.11	136.125	56	0	-0.0250137	-0.0988125	0.0988125	0.0250137	1.4	2	2.4	3.4629	145.421	7.98313	6.98313	6.98313	4.6639	3.60095	3.60095	2.68252	2.68252	1.30671	1.30671	0.648301	0.648301	-0.78	128.885	9.22	5.04062	5.3585	63.9549	0	0	0	0	0	0	0	0	0	0	36.4561	26.6891
gamma-cadinene	4.28808	0.800787	4.28808	0.800787	0.548342	204.357	180.165	204.188	84	0	-0.0134352	-0.0995591	0.0995591	0.0134352	1.26667	2	2.66667	2.24063	282.413	10.9996	10.4223	10.4223	7.09222	6.44254	6.44254	5.84033	5.84033	4.46512	4.46512	3.5096	3.5096	-0.52	2599.65	10.9801	4.15457	2.04418	94.4576	0	0	0	0	0	0	0	0	0	0	37.6486	56.2786
ash	0	0	0	0	0.319638	77.946	74.922	77.9451	8	0					1	1	1	0	0	0	0.707107	3.67423	0	0	0	0	0	0	0	0	0	0.558442	0	1.55844	0.349139	3.72123	18.8047	0	0	0	0	0	17.9534	0	0	0	0	0	0
benzaldehyde	10.0065	0.729167	10.0065	0.729167	0.495636	106.124	100.076	106.042	40	0	0.149548	-0.297896	0.297896	0.149548	1.125	1.75	2.125	2.99105	167.002	5.81999	4.37235	4.37235	3.93185	2.43506	2.43506	1.52853	1.52853	0.935655	0.935655	0.531606	0.531606	-1.11	91.3676	5.03514	2.26245	0.936277	47.9579	0	6.28616	0	0	0	0	4.79454	0	0	0	30.3318	0
bromine	0	0	0	0	0.404131	79.904	79.904	78.9183	7	1	0	0	0	0	1	1	1	0	0	0	0.377964	1.96396	0	0	0	0	0	0	0	0	0	0.48	0	1.48	0.563333	4.81333	17.8812	0	0	0	0	0	0	0	0	0	0	0	0
methyl-vinyl-ketone	9.69444	0.0185185	9.69444	0.0185185	0.416141	70.091	64.043	70.0419	28	0	0.151524	-0.295204	0.295204	0.151524	2	2.2	2.2	3.20481	54.6683	4.28446	3.19271	3.19271	2.27006	1.40105	1.40105	0.814775	0.814775	0.287457	0.287457	0	0	-0.59	9.65148	4.41	1.70326	3.41	31.306	0	0	5.78324	0	0	0	4.79454	0	0	0	6.57894	12.9998
calcium-oxalate	8.92593	-2.18519	8.92593	0	0.246551	128.096	128.096	127.942	34	0	2	-0.543498	2	0.543498	1	1.14286	1.14286	0	75.6906	5.1547	3.3401	5.54847	2.64273	1.0665	1.0665	0.574915	0.574915	0.166667	0.166667	0	0	0.19974	13.6096	10.2353	4.36104	6.19974	69.1315	19.8021	0	0	0	0	37.7382	0	0	0	0	0	0
coumarin	10.7168	-0.30213	10.7168	0.30213	0.530222	146.145	140.097	146.037	54	0	0.33569	-0.422729	0.422729	0.33569	1	1.81818	2.72727	2.93535	428.511	7.6818	5.7806	5.7806	5.36017	3.35041	3.35041	2.29226	2.29226	1.52854	1.52854	1.01138	1.01138	-1.57	487.853	6.16025	2.23497	1.02612	63.0794	4.41715	5.58302	0	0	0	5.62559	0	4.79454	0	0	18.1991	12.1327
chromium	0	0	0	0	0.363525	51.996	51.996	51.9405	6	2	0	0	0	0	1	1	1	0	0	0	0.408248	1.68325	0	0	0	0	0	0	0	0	0	0.532468	0	1.53247	0.410516	4.04466	18.242	0	0	0	0	0	0	0	0	0	0	0	0
cobalt	0	0	0	0	0.36805	58.933	58.933	58.9332	9	0	0	0	0	0	1	1	1	0	0	0	0.333333	1.37437	0	0	0	0	0	0	0	0	0	0.506494	0	1.50649	0.480852	4.40393	17.6885	0	0	0	0	0	0	0	0	0	0	0	0
copper	0	0	0	0	0.347282	63.546	63.546	62.9296	11	0	0	0	0	0	1	1	1	0	0	0	0.301511	1.24316	0	0	0	0	0	0	0	0	0	0.519481	0	1.51948	0.444481	4.21948	17.9641	0	0	0	0	0	0	0	0	0	0	0	0
lauric-acid	10.2064	-0.659309	10.2064	0.34309	0.541253	200.322	176.13	200.178	84	0	0.30284	-0.48123	0.48123	0.30284	0.857143	1.28571	1.71429	2.88406	132.283	10.6484	9.42653	9.42653	6.77006	5.98839	5.98839	3.97217	3.97217	2.4942	2.4942	1.58689	1.58689	-0.53	1119.28	13.47	10.5502	11.47	87.7094	5.10653	0	0	0	0	5.96931	4.79454	0	0	0	58.2903	6.42082
linalool-acetate	9.48877	-0.833333	9.48877	0.702431	0.707366	214.305	192.129	214.157	88	0	0.299685	-0.481433	0.481433	0.299685	1.4	1.8	2.06667	0	219.022	12.4831	10.0787	10.0787	6.70921	4.89874	4.89874	3.90046	3.90046	1.64281	1.64281	0.755127	0.755127	-1.09	734.767	16.3439	8.23748	19.3562	92.1302	10.2131	0	0	0	5.96931	0	4.79454	0	0	6.57894	17.7251	33.6129
isoeugenol	9.25409	0.171994	9.25409	0.171994	0.726993	164.204	152.108	164.084	64	0	0.160572	-0.504254	0.504254	0.160572	1.41667	2.16667	2.75	3.04583	289.89	8.97469	7.24221	7.24221	5.77439	3.77337	3.77337	2.43129	2.43129	1.5629	1.5629	0.990334	0.990334	-1.44	552.947	8.6547	3.80966	1.78401	72.1093	9.84339	0	11.499	0	0	0	0	0	0	0	18.2184	24.6199
cinnamic-acid-methyl-ester	10.6761	-0.334395	10.6761	0.334395	0.489876	162.188	152.108	162.068	62	0	0.329985	-0.465851	0.465851	0.329985	1.33333	2	2.58333	2.63787	275.15	8.81155	6.85795	6.85795	5.8257	3.63786	3.63786	2.26718	2.26718	1.41262	1.41262	0.796458	0.796458	-1.57	638.342	8.52588	4.33735	2.5802	71.4766	4.73686	0	0	0	0	5.96931	0	4.79454	0	0	30.3318	11.6395
methyl-cinnamate	10.6761	-0.334395	10.6761	0.334395	0.489876	162.188	152.108	162.068	62	0	0.329985	-0.465851	0.465851	0.329985	1.33333	2	2.58333	2.63787	275.15	8.81155	6.85795	6.85795	5.8257	3.63786	3.63786	2.26718	2.26718	1.41262	1.41262	0.796458	0.796458	-1.57	638.342	8.52588	4.33735	2.5802	71.4766	4.73686	0	0	0	0	5.96931	0	4.79454	0	0	30.3318	11.6395
farnesol	8.71504	0.161807	8.71504	0.161807	0.63303	222.372	196.164	222.198	92	0	0.0614435	-0.392297	0.392297	0.0614435	0.8125	1.3125	1.8125	3.78818	265.16	12.3889	11.2148	11.2148	7.55775	6.1141	6.1141	4.64235	4.64235	2.56248	2.56248	1.49472	1.49472	-0.82	2341.94	15.18	9.40914	9.72428	100.574	5.10653	0	0	0	0	0	0	0	0	0	34.9474	53.3782
calcium	0	0	0	0	0.307585	42.094	40.078	41.9782	4	0					1	1	1	0	0	0	0	0	0	0	0	0	0	0	0	0	0	1.25974	0	2.25974	0.0535547	0.434998	37.4842	0	0	0	0	0	37.7382	0	0	0	0	0	0
cinnamyl-acetate	10.0656	-1.00212	10.0656	0.0866404	0.690093	175.207	164.119	175.076	68	0	0.0416919	-0.55016	0.55016	0.0416919	1.30769	2	2.61538	2.36772	288.218	9.51866	7.27216	7.27216	6.28769	4.20274	4.20274	2.72374	2.72374	1.625	1.625	0.984751	0.984751	-1.57	958.583	9.51749	5.14228	4.10949	77.5223	9.90106	0	0	0	0	0	0	0	0	0	42.4839	18.4051
(z)-cinnamyl-acetate	10.0656	-1.00212	10.0656	0.0866404	0.690093	175.207	164.119	175.076	68	0	0.0416919	-0.55016	0.55016	0.0416919	1.30769	2	2.61538	2.36772	288.218	9.51866	7.27216	7.27216	6.28769	4.20274	4.20274	2.72374	2.72374	1.625	1.625	0.984751	0.984751	-1.57	958.583	9.51749	5.14228	4.10949	77.5223	9.90106	0	0	0	0	0	0	0	0	0	42.4839	18.4051
cinnamic-acid-ethyl-ester	10.9073	-0.299673	10.9073	0.299673	0.521289	176.215	164.119	176.084	68	0	0.330251	-0.462825	0.462825	0.330251	1.38462	2.07692	2.69231	2.53821	288.218	9.51866	7.56506	7.56506	6.3257	4.2254	4.2254	2.49607	2.49607	1.49804	1.49804	0.918788	0.918788	-1.57	1015.52	9.51749	5.14228	3.55965	77.8416	4.73686	0	0	0	0	5.96931	0	4.79454	0	0	30.3318	18.5632
ethyl-cinnamate	10.9073	-0.299673	10.9073	0.299673	0.521289	176.215	164.119	176.084	68	0	0.330251	-0.462825	0.462825	0.330251	1.38462	2.07692	2.69231	2.53821	288.218	9.51866	7.56506	7.56506	6.3257	4.2254	4.2254	2.49607	2.49607	1.49804	1.49804	0.918788	0.918788	-1.57	1015.52	9.51749	5.14228	3.55965	77.8416	4.73686	0	0	0	0	5.96931	0	4.79454	0	0	30.3318	18.5632
strontium	0	0	0	0	0.337162	89.636	87.62	89.9213	4	0					1	1	1	0	0	0	0	0	0	0	0	0	0	0	0	0	0	1.48052	0	2.48052	0.155958	0.182274	44.7565	0	0	0	0	0	45.4816	0	0	0	0	0	0
cinnamaldehyde	9.89137	0.770833	9.89137	0.770833	0.443369	132.162	124.098	132.058	50	0	0.142357	-0.298564	0.298564	0.142357	1.1	1.8	2.4	2.75877	223.743	7.2342	5.52705	5.52705	4.93185	3.10173	3.10173	1.90588	1.90588	1.16682	1.16682	0.714545	0.714545	-1.37	251.667	6.74587	3.61659	1.85979	59.9981	0	6.28616	0	0	0	0	4.79454	0	0	0	36.4079	11.6395
2-methoxy-cinnamaldehyde	10.0502	0.7425	10.0502	0.7425	0.500939	162.188	152.108	162.068	62	0	0.14236	-0.496137	0.496137	0.14236	1.33333	2.08333	2.75	2.96097	289.645	8.81155	6.85795	6.85795	5.88054	3.63077	3.63077	2.23715	2.23715	1.49328	1.49328	0.947067	0.947067	-1.57	651.276	8.52588	4.33735	1.95467	71.4766	4.73686	12.0357	0	0	0	0	4.79454	0	0	0	18.1991	18.2184
isoeugenol-methyl-ether	9.25409	0.171994	9.25409	0.171994	0.815249	210.273	192.129	210.126	84	0	0.160572	-0.504254	0.504254	0.160572	1.2	1.8	2.26667	5.83e-07	305.736	11.6818	9.65046	9.65046	7.1886	4.58987	4.58987	2.83953	2.83953	1.5629	1.5629	0.990334	0.990334	-1.48	1767.35	13.52	7.8809	5.0771	90.9586	14.5803	0	11.499	0	0	0	0	0	0	0	18.2184	24.6199
tannin	15.2721	-3.1182	15.2721	0.294682	0.0197982	1701.21	1648.79	1700.17	632	0	0.343441	-0.504144	0.504144	0.343441	0.204918	0.377049	0.598361	1.08696	5967.7	89.3817	59.8944	59.8944	57.352	33.1847	33.1847	25.1302	25.1302	16.9153	16.9153	10.8469	10.8469	-18.14	2.64e+35	84.7616	33.3601	17.5683	671.499	179.769	12.7108	155.946	41.1416	0	59.6931	0	47.9454	0	0	0	121.327
barium	0	0	0	0	0.381038	139.344	137.328	139.921	4	0					1	1	1	0	0	0	0	0	0	0	0	0	0	0	0	0	0	1.57143	0	2.57143	0.207792	0.116883	47.9446	0	0	0	0	0	48.881	0	0	0	0	0	0
cinnamyl-alcohol	8.44077	0.106046	8.44077	0.106046	0.65221	134.178	124.098	134.073	52	0	0.0615174	-0.392295	0.392295	0.0615174	1.2	1.9	2.5	2.67065	201.228	7.2342	5.69577	5.69577	4.93185	3.25717	3.25717	1.99563	1.99563	1.21528	1.21528	0.752937	0.752937	-1.08	251.667	7.03211	3.85402	2.03378	60.6309	5.10653	0	0	0	0	0	0	0	0	0	42.4839	5.56345
cumene	2.2037	0.658519	2.2037	0.658519	0.534262	120.195	108.099	120.094	48	0	-0.0218824	-0.0622484	0.0622484	0.0218824	1	1.55556	1.88889	2.84823	162.653	6.69023	5.9641	5.9641	4.30453	3.35406	3.35406	2.56538	2.56538	1.46624	1.46624	0.837939	0.837939	-0.78	129.225	6.34165	2.67434	1.56276	56.5262	0	0	0	0	0	0	0	0	0	0	44.1793	11.4814
geraniol-acetate	9	-0.833333	9	0.167316	0.707367	214.305	192.129	214.157	88	0	0.299685	-0.481433	0.481433	0.299685	1.13333	1.6	1.93333	0	219.022	12.2676	10.0787	10.0787	6.89595	4.99136	4.99136	3.57222	3.57222	1.53101	1.53101	0.846414	0.846414	-1.09	880.911	16.3439	10.9875	24.5597	92.1302	10.2131	0	0	0	5.96931	0	4.79454	0	0	0	23.2982	33.6129
alpha-ylangene	2.56139	0.703264	2.56139	0.703264	0.559489	204.357	180.165	204.188	84	0	-0.0115079	-0.0849913	0.0849913	0.0115079	1.4	2.13333	2.73333	1.94774	312	10.7925	10.5854	10.5854	7.05437	6.72103	6.72103	6.79772	6.79772	5.95841	5.95841	5.24791	5.24791	-0.26	2970.59	9.93025	2.8981	1.0367	94.1413	0	0	0	0	0	0	0	0	0	0	32.4203	61.1907
cinnamic-acid	10.0858	-0.922358	10.0858	0.898056	0.64892	148.161	140.097	148.052	56	0	0.327821	-0.478074	0.478074	0.327821	1.27273	1.90909	2.45455	2.72177	262.151	8.10445	5.89691	5.89691	5.28769	3.2491	3.2491	2.08225	2.08225	1.21793	1.21793	0.731664	0.731664	-1.57	349.029	7.53604	3.56215	2.66782	64.7924	5.10653	0	0	0	0	5.96931	0	4.79454	0	0	30.3318	11.6395
terpinen-4-ol	11.9717	-0.187291	11.9717	0.141065	0.459191	420.681	376.329	420.339	170	0	0.0653041	-0.392136	0.392136	0.0653041	0.709677	1.29032	1.77419	1.57215	981.882	22.4637	21.4468	21.4468	14.2686	13.0593	13.0593	14.2055	14.2055	12.7537	12.7537	10.276	10.276	-0.82	5.56488e+06	20.7634	5.62559	2.06468	190.013	5.10653	0	0	0	0	0	0	0	0	0	74.9811	92.7919
eugenyl-acetate	10.4647	-1.10669	10.4647	0.127438	0.665255	205.233	192.129	205.087	80	0	0.122214	-0.549804	0.549804	0.122214	1.6	2.33333	2.86667	2.9705	369.13	11.2591	8.65547	8.65547	7.16823	4.63581	4.63581	3.18778	3.18778	2.06631	2.06631	1.38416	1.38416	-1.77	2146.35	11.3056	5.19536	3.12742	89.0008	14.6379	5.74951	0	0	0	0	0	0	0	6.57894	18.2088	23.6141
chlorine	0	0	0	0	0.3701	35.453	35.453	34.9689	7	1	0	0	0	0	1	1	1	0	0	0	0.377964	1.13389	0	0	0	0	0	0	0	0	0	0.29	0	1.29	1.73828	10.0831	13.5216	0	0	0	0	0	0	0	0	0	0	0	0
alcohols	7.56944	0.25	7.56944	0.25	0.406808	46.069	40.021	46.0419	20	0	0.0402206	-0.396664	0.396664	0.0402206	2	2	2	1.63299	2.75489	2.70711	2.15432	2.15432	1.41421	1.02333	1.02333	0.316228	0.316228	0	0	0	0	-0.04	2.75489	2.96	1.96	1.96	19.8984	5.10653	0	0	0	0	0	0	0	0	0	0	6.92374
aldehydes	8	2	8	2	0.360624	30.026	28.01	30.0106	12	0	0.106382	-0.307097	0.307097	0.106382	1.5	1.5	1.5	2	2	2	1.11536	1.11536	1	0.288675	0.288675	0	0	0	0	0	0	-0.33	2	1.67	0.67	-5.3603	12.9008	4.79454	6.78908	0	0	0	0	0	0	0	0	0	0
furfural	9.77384	0.375	9.77384	0.375	0.489695	96.085	92.053	96.0211	36	0	0.184801	-0.461565	0.461565	0.184801	1.71429	2.57143	2.85714	2.96209	141.124	5.11288	3.6259	3.6259	3.43185	1.91955	1.91955	1.13327	1.13327	0.659337	0.659337	0.358319	0.358319	-1.05	66.3131	4.11807	1.59893	0.681577	40.7522	4.41715	0	12.0464	0	0	0	4.79454	0	0	0	0	12.1327
furfurol	8.33273	-0.00694444	8.33273	0.00694444	0.562462	98.101	92.053	98.0368	38	0	0.128644	-0.466909	0.466909	0.128644	1.71429	2.57143	2.85714	2.76261	120.636	5.11288	3.79462	3.79462	3.43185	2.06495	2.06495	1.23748	1.23748	0.735938	0.735938	0.402545	0.402545	-0.76	66.3131	4.40026	1.79716	0.810153	41.3849	9.52368	12.3671	0	0	0	0	0	0	0	0	0	12.1327
methyl-n-amylketone	10.3186	0.318009	10.3186	0.318009	0.511686	114.188	100.076	114.104	48	0	0.12934	-0.300031	0.300031	0.12934	1.375	2	2.375	2.82235	66.7871	6.40578	5.73668	5.73668	3.77006	3.26478	3.26478	2.15912	2.15912	1.13239	1.13239	0.623945	0.623945	-0.33	48.2755	7.67	4.81993	5.67	51.0904	4.79454	5.78324	0	0	0	0	0	0	0	0	19.7654	13.3446
fat	10.3007	-0.654562	10.3007	0.345	0.41349	256.43	224.174	256.24	108	0	0.30284	-0.48123	0.48123	0.30284	0.666667	1	1.33333	2.92297	177.936	13.4768	12.255	12.255	8.77006	7.98839	7.98839	5.38638	5.38638	3.4942	3.4942	2.29399	2.29399	-0.53	8372.6	17.47	14.5307	15.47	113.169	5.10653	0	0	0	0	5.96931	4.79454	0	0	0	83.9736	6.42082
palmitic-acid	10.3007	-0.654562	10.3007	0.345	0.41349	256.43	224.174	256.24	108	0	0.30284	-0.48123	0.48123	0.30284	0.666667	1	1.33333	2.92297	177.936	13.4768	12.255	12.255	8.77006	7.98839	7.98839	5.38638	5.38638	3.4942	3.4942	2.29399	2.29399	-0.53	8372.6	17.47	14.5307	15.47	113.169	5.10653	0	0	0	0	5.96931	4.79454	0	0	0	83.9736	6.42082
hexan-1-ol	8.29288	0.361111	8.29288	0.361111	0.533928	102.177	88.065	102.104	44	0	0.0430524	-0.396377	0.396377	0.0430524	1.14286	1.85714	2.28571	2.44747	23.361	5.53553	4.98275	4.98275	3.41421	3.02333	3.02333	1.78427	1.78427	1.01167	1.01167	0.53858	0.53858	-0.04	35.5096	6.96	5.96	5.96	45.3582	5.10653	0	0	0	0	0	0	0	0	0	26.1862	6.42082
hexanol	8.29288	0.361111	8.29288	0.361111	0.533928	102.177	88.065	102.104	44	0	0.0430524	-0.396377	0.396377	0.0430524	1.14286	1.85714	2.28571	2.44747	23.361	5.53553	4.98275	4.98275	3.41421	3.02333	3.02333	1.78427	1.78427	1.01167	1.01167	0.53858	0.53858	-0.04	35.5096	6.96	5.96	5.96	45.3582	5.10653	0	0	0	0	0	0	0	0	0	26.1862	6.42082
sulfur	0	0	0	0	0.35642	34.083	32.067	33.9877	8	0	-0.196935	-0.196935	0.196935	0.196935	1	1	1	0	0	0	0.5	1.5	0	0	0	0	0	0	0	0	0	0.35	0	1.35	1.20714	7.77857	14.5613	0	0	0	0	0	0	0	0	13.4957	0	0	0
iodine	0	0	0	0	0.423472	126.904	126.904	126.904	7	1	0	0	0	0	1	1	1	0	0	0	0.377964	2.53546	0	0	0	0	0	0	0	0	0	0.73	0	1.73	0.099863	2.20945	24.5123	0	0	0	0	0	0	0	0	0	0	0	0
iron	0	0	0	0	0.342374	55.845	55.845	55.9349	8	0	0	0	0	0	1	1	1	0	0	0	0.353553	1.45774	0	0	0	0	0	0	0	0	0	0.519481	0	1.51948	0.444481	4.21948	17.9641	0	0	0	0	0	0	0	0	0	0	0	0
manganese	0	0	0	0	0.341821	54.938	54.938	54.938	7	1	0	0	0	0	1	1	1	0	0	0	0.377964	1.55839	0	0	0	0	0	0	0	0	0	0.519481	0	1.51948	0.444481	4.21948	17.9641	0	0	0	0	0	0	0	0	0	0	0	0
eugenol-methyl-ether	9.25235	0.171585	9.25235	0.171585	0.778426	210.273	192.129	210.126	84	0	0.16026	-0.504255	0.504255	0.16026	1.33333	1.93333	2.4	5.83e-07	294.919	11.6818	9.48732	9.48732	7.1886	4.56056	4.56056	2.90725	2.90725	1.62417	1.62417	1.01567	1.01567	-1.48	1767.35	13.52	7.8809	5.0771	90.9586	14.5803	0	11.499	0	0	0	0	0	0	6.57894	12.1424	24.117
(e)-methyl-cinnamate	10.6761	-0.334395	10.6761	0.334395	0.489876	162.188	152.108	162.068	62	0	0.329985	-0.465851	0.465851	0.329985	1.33333	2	2.58333	2.63787	275.15	8.81155	6.85795	6.85795	5.8257	3.63786	3.63786	2.26718	2.26718	1.41262	1.41262	0.796458	0.796458	-1.57	638.342	8.52588	4.33735	2.5802	71.4766	4.73686	0	0	0	0	5.96931	0	4.79454	0	0	30.3318	11.6395
gum	12.0533	-1.62237	12.0533	0.165828	0.158614	582.559	548.287	582.206	226	0	0.335962	-0.462431	0.462431	0.335962	0.878049	1.4878	2.09756	1.61047	1301.87	30.0073	22.4992	22.4992	19.4252	12.9076	12.9076	10.0004	10.0004	6.94007	6.94007	4.97808	4.97808	-3.15	724229417	30.8004	12.7907	6.68045	233.12	59.5308	60.04	6.29003	18.1044	0	5.62559	9.58907	4.79454	0	0	0	24.6199
nickel	0	0	0	0	0.344145	58.693	58.693	57.9353	10	0	0	0	0	0	1	1	1	0	0	0	0.316228	1.30384	0	0	0	0	0	0	0	0	0	0.493506	0	1.49351	0.519822	4.59877	17.4152	0	0	0	0	0	0	0	0	0	0	0	0
nonan-1-al	9.89372	0.756076	9.89372	0.756076	0.394317	142.242	124.098	142.136	60	0	0.11949	-0.303403	0.303403	0.11949	1	1.6	2.2	2.70379	69.1285	7.65685	6.93535	6.93535	4.91421	4.35106	4.35106	2.72311	2.72311	1.67553	1.67553	1.008	1.008	-0.33	175.077	9.67	8.67	7.67	63.8203	4.79454	6.28616	0	0	0	0	0	0	0	0	39.0278	6.42082
pelargonaldehyde	9.89372	0.756076	9.89372	0.756076	0.394317	142.242	124.098	142.136	60	0	0.11949	-0.303403	0.303403	0.11949	1	1.6	2.2	2.70379	69.1285	7.65685	6.93535	6.93535	4.91421	4.35106	4.35106	2.72311	2.72311	1.67553	1.67553	1.008	1.008	-0.33	175.077	9.67	8.67	7.67	63.8203	4.79454	6.28616	0	0	0	0	0	0	0	0	39.0278	6.42082
n-octanal	9.83755	0.753685	9.83755	0.753685	0.39661	128.215	112.087	128.12	54	0	0.11949	-0.303403	0.303403	0.11949	1.11111	1.77778	2.33333	2.66388	59.588	6.94975	6.22824	6.22824	4.41421	3.85106	3.85106	2.36956	2.36956	1.42553	1.42553	0.831224	0.831224	-0.33	103.688	8.67	7.67	7.67	57.4554	4.79454	6.28616	0	0	0	0	0	0	0	0	32.607	6.42082
oxalic-acid	9.09954	-1.82407	9.09954	1.82407	0.379949	90.034	88.018	89.9953	34	0	0.414359	-0.472815	0.472815	0.414359	1	1.16667	1.16667	3.5677	71.5489	5.1547	2.71092	2.71092	2.64273	1.10546	1.10546	0.610305	0.610305	0.182954	0.182954	0	0	-1.06	13.6096	4.94	1.39552	1.28014	33.0157	10.2131	0	0	0	0	11.9386	0	9.58907	0	0	0	0
water	0	0	0	0	0.327748	18.015	15.999	18.0106	8	0	-0.41151	-0.41151	0.41151	0.41151	1	1	1	0	0	0	0.5	0.5	0	0	0	0	0	0	0	0	0	-0.04	0	0.96	-27.04	-104.04	6.84923	5.47619	0	0	0	0	0	0	0	0	0	0	0
phenol	8.63222	0.321759	8.63222	0.321759	0.51473	94.113	88.065	94.0419	36	0	0.115075	-0.507967	0.507967	0.115075	1	1.57143	1.85714	3.02147	134.107	5.11288	3.83396	3.83396	3.39385	2.13429	2.13429	1.33555	1.33555	0.756194	0.756194	0.427994	0.427994	-0.98	47.1973	4.18611	1.6462	0.929059	42.2256	5.10653	5.74951	0	0	0	0	0	0	0	0	18.1991	12.1327
benzyl-alcohol	8.53759	0.139722	8.53759	0.139722	0.572344	108.14	100.076	108.058	42	0	0.0681369	-0.39168	0.39168	0.0681369	1.125	1.75	2.125	2.83209	145.733	5.81999	4.54107	4.54107	3.93185	2.58046	2.58046	1.64371	1.64371	1.0254	1.0254	0.58342	0.58342	-0.82	91.3676	5.31928	2.47823	1.07398	48.5906	5.10653	0	0	0	0	0	0	0	0	0	30.3318	5.56345
benzyl-benzoate	11.5958	-0.287543	11.5958	0.287543	0.730798	212.248	200.152	212.084	80	0	0.337955	-0.457223	0.457223	0.337955	0.875	1.4375	2.0625	1.94603	448.676	11.2173	8.79711	8.79711	7.86017	5.12184	5.12184	3.42776	3.42776	2.22225	2.22225	1.38069	1.38069	-2.09	6818.99	10.4286	5.12114	2.70092	94.4934	4.73686	6.60688	0	0	0	5.96931	0	4.79454	0	0	48.5309	17.6962
lead	0	0	0	0	0.430005	211.232	207.2	212.008	8	0					1	1	1	0	0	0	0	0	0	0	0	0	0	0	0	0	0	0.922078	0	1.92208	0.00658496	1.26011	27.651	0	0	0	0	0	27.2988	0	0	0	0	0	0
potassium	0	0	0	0	0.322537	39.098	39.098	38.9637	1	1	0	0	0	0	1	1	1	0	0	0	1	4.12311	0	0	0	0	0	0	0	0	0	1.63636	0	2.63636	0.247475	0.0808081	50.291	0	0	0	0	0	0	0	0	0	0	0	0
niacin	10.1609	-0.941574	10.1609	0.219907	0.599869	123.111	118.071	123.032	46	0	0.336759	-0.477599	0.477599	0.336759	1.66667	2.44444	2.77778	2.98145	207.558	6.69023	4.61208	4.61208	4.30453	2.43815	2.43815	1.54685	1.54685	0.908488	0.908488	0.489267	0.489267	-1.38	129.225	5.75123	2.25933	1.25283	51.9717	5.10653	0	0	0	0	5.96931	4.98398	4.79454	0	0	0	12.1327
rubidium	0	0	0	0	0.376192	85.468	85.468	84.9118	1	1	0	0	0	0	1	1	1	0	0	0	1	5.91608	0	0	0	0	0	0	0	0	0	1.80519	0	2.80519	0.359152	0.0210221	56.6615	0	0	0	0	0	0	0	0	0	0	0	0
sodium	0	0	0	0	0.315358	22.99	22.99	22.9898	1	1	0	0	0	0	1	1	1	0	0	0	1	3	0	0	0	0	0	0	0	0	0	1	0	2	0	1	29.7819	0	0	0	0	0	0	0	0	0	0	0	0
tetradecan-1-al	10.0652	0.76093	10.0652	0.76093	0.332463	212.377	184.153	212.214	90	0	0.11949	-0.303403	0.303403	0.11949	0.666667	1.06667	1.46667	2.83357	120.507	11.1924	10.4709	10.4709	7.41421	6.85106	6.85106	4.49088	4.49088	2.92553	2.92553	1.89188	1.89188	-0.33	2230.02	14.67	13.67	13.67	95.645	4.79454	6.28616	0	0	0	0	0	0	0	0	71.132	6.42082
myristic-acid	10.2596	-0.656552	10.2596	0.344264	0.488351	228.376	200.152	228.209	96	0	0.30284	-0.48123	0.48123	0.30284	0.75	1.125	1.5	2.90471	154.814	12.0626	10.8407	10.8407	7.77006	6.98839	6.98839	4.67927	4.67927	2.9942	2.9942	1.94044	1.94044	-0.53	3073.48	15.47	12.5391	13.47	100.439	5.10653	0	0	0	0	5.96931	4.79454	0	0	0	71.132	6.42082
titanium	0	0	0	0	0.337688	47.867	47.867	47.9479	4	4	0	0	0	0	1	1	1	0	0	0	0.5	2.06155	0	0	0	0	0	0	0	0	0	0.714286	0	1.71429	0.114286	2.31429	22.3746	0	0	0	0	0	0	0	0	0	0	0	0
zinc	0	0	0	0	0.348514	65.39	65.39	63.9291	2	2	0	0	0	0	1	1	1	0	0	0	0.707107	3.67423	0	0	0	0	0	0	0	0	0	0.623377	0	1.62338	0.227543	3.04004	20.2518	0	0	0	0	0	0	0	0	0	0	0	0
cinnamic-acid-acetate	10.0858	-0.922358	10.0858	0.833333	0.727403	208.213	196.117	208.074	80	0	0.327821	-0.481433	0.481433	0.327821	1.13333	1.6	2	4.23e-07	336.865	11.6818	8.25238	8.25238	7.01974	4.17683	4.17683	2.60127	2.60127	1.21793	1.21793	0.731664	0.731664	-2.1	1481.89	12.9	7.31763	9.81667	87.4839	10.2131	0	0	0	5.96931	5.96931	4.79454	4.79454	0	0	30.3318	11.6395
dihydrocinnamaldehyde	9.9186	0.426111	9.9186	0.426111	0.415965	134.178	124.098	134.073	52	0	0.14204	-0.298576	0.298576	0.14204	1.4	2.3	2.9	2.43289	186.905	7.2342	5.73416	5.73416	4.93185	3.38553	3.38553	2.23359	2.23359	1.45062	1.45062	0.9305	0.9305	-1.11	251.667	7.00249	3.82933	2.01555	60.7457	0	6.28616	0	0	0	0	4.79454	0	0	0	30.3801	18.4147
[truncated: 151 more columns]

## Sheet: Table-S2-d
compound	MaxEStateIndex	MinEStateIndex	MaxAbsEStateIndex	MinAbsEStateIndex	qed	MolWt	HeavyAtomMolWt	ExactMolWt	NumValenceElectrons	NumRadicalElectrons	MaxPartialCharge	MinPartialCharge	MaxAbsPartialCharge	MinAbsPartialCharge	FpDensityMorgan1	FpDensityMorgan2	FpDensityMorgan3	BalabanJ	BertzCT	Chi0	Chi0n	Chi0v	Chi1	Chi1n	Chi1v	Chi2n	Chi2v	Chi3n	Chi3v	Chi4n	Chi4v	HallKierAlpha	Ipc	Kappa1	Kappa2	Kappa3	LabuteASA	PEOE_VSA1	PEOE_VSA10	PEOE_VSA11	PEOE_VSA12	PEOE_VSA13	PEOE_VSA14	PEOE_VSA2	PEOE_VSA3	PEOE_VSA4	PEOE_VSA5	PEOE_VSA6	PEOE_VSA7
p-hydroxy-benzoic-acid	10.2306	-0.986111	10.2306	0.0740741	0.610259	138.122	132.074	138.032	52	0	0.335183	-0.507966	0.507966	0.335183	1.2	1.7	2.1	3.0034	237.533	7.56048	5.11208	5.11208	4.69838	2.7227	2.7227	1.85203	1.85203	1.11426	1.11426	0.604007	0.604007	-1.51	180.913	6.60779	2.38963	1.2539	57.5463	10.2131	5.74951	0	0	0	5.96931	0	4.79454	0	0	0	24.2655
isoleucine	10.1746	-0.912639	10.1746	0.0717593	0.583947	131.175	118.071	131.095	54	0	0.320247	-0.480079	0.480079	0.320247	1.77778	2.22222	2.33333	3.71614	103.231	7.43916	5.79462	5.79462	4.09142	3.07578	3.07578	2.24955	2.24955	1.54216	1.54216	0.497328	0.497328	-0.57	75.5814	8.43	3.45452	2.46357	54.8596	10.8402	6.04184	0	0	0	5.96931	4.79454	0	0	0	20.2683	5.91791
riboflavin	12.1652	-1.63794	12.1652	0.0516284	0.328412	376.369	356.209	376.138	144	0	0.349448	-0.393579	0.393579	0.349448	1.07407	1.74074	2.40741	2.27529	1075.45	19.878	14.748	14.748	12.7225	8.29481	8.29481	6.49875	6.49875	4.56954	4.56954	2.89422	2.89422	-2.66	876018	19.1113	7.15806	3.47065	152.292	24.9932	18.3119	11.5183	0	5.55927	5.68974	9.77852	9.77852	4.98398	0	0	37.1071
aluminum	0	0	0	0	0.301725	28.998	26.982	28.9972	5	1	0.145993	0.145993	0.145993	0.145993	1	1	1	0	0	0	1	3	0	0	0	0	0	0	0	0	0	0.532468	0	1.53247	0.410516	4.04466	18.242	0	17.3611	0	0	0	0	0	0	0	0	0	0
threonine	9.85574	-1.18056	9.85574	0.979167	0.425096	119.12	110.048	119.058	48	0	0.322664	-0.480013	0.480013	0.322664	1.75	2.125	2.125	3.63768	91.2842	6.73205	4.53473	4.53473	3.55342	2.21862	2.21862	1.60462	1.60462	0.804873	0.804873	0.206339	0.206339	-0.61	39.3681	7.39	2.63727	1.90208	46.924	15.9467	6.04184	0	0	0	5.96931	4.79454	0	0	0	0	6.92374
cadmium	0	0	0	0	0.387039	112.412	112.412	113.903	2	2	0	0	0	0	1	1	1	0	0	0	0.707107	4.74342	0	0	0	0	0	0	0	0	0	0.922078	0	1.92208	0.00658496	1.26011	27.651	0	0	0	0	0	0	0	0	0	0	0	0
malic-acid	9.72144	-1.78935	9.72144	0.75463	0.45534	134.087	128.039	134.022	52	0	0.332635	-0.481147	0.481147	0.332635	1.33333	1.77778	1.88889	3.63243	128.92	7.43916	4.44259	4.44259	4.03658	2.16414	2.16414	1.4519	1.4519	0.65303	0.65303	0.252713	0.252713	-1.1	60.4718	7.9	3.03231	3.47971	50.5398	15.3196	0	6.10397	0	0	11.9386	4.79454	4.79454	0	0	0	0
fructose	10.5209	-1.86375	10.5209	0.766929	0.301092	180.156	168.06	180.063	72	0	0.18877	-0.393579	0.393579	0.18877	1.16667	1.66667	2	4.07958	146.974	9.72361	6.29058	6.29058	5.54011	3.32832	3.32832	2.30978	2.30978	1.3905	1.3905	0.602409	0.602409	-0.53	358.753	11.47	5.17501	2.83881	68.6967	25.5326	24.9188	5.78324	0	0	0	4.79454	0	0	0	0	0
n-heptacosane	2.3036	1.37426	2.3036	1.37426	0.145975	380.745	324.297	380.438	164	0	-0.053306	-0.0653824	0.0653824	0.053306	0.185185	0.296296	0.407407	2.95401	208.193	19.6777	19.6777	19.6777	13.4142	13.4142	13.4142	9.13173	9.13173	6.20711	6.20711	4.21231	4.21231	0	852889	27	26	26	174.228	0	0	0	0	0	0	0	0	0	0	174.368	0
silicon	0	0	0	0	0.286518	32.118	28.086	32.0082	8	0	-0.0148511	-0.0148511	0.0148511	0.0148511	1	1	1	0	0	0	0	0	0	0	0	0	0	0	0	0	0	0.216883	0	1.21688	2.82766	14.66	12.142	0	0	0	0	0	0	0	0	0	0	0	10.9653
gaba	9.70264	-0.772731	9.70264	0.190972	0.520009	103.121	94.049	103.063	42	0	0.302889	-0.48123	0.48123	0.302889	1.71429	2.28571	2.42857	2.82194	62.7101	5.69867	4.05413	4.05413	3.27006	2.18953	2.18953	1.28597	1.28597	0.594766	0.594766	0.253288	0.253288	-0.57	29.0196	6.43	3.61416	5.43	42.1297	10.8402	0	0	0	0	5.96931	4.79454	0	0	0	0	12.9656
butyroin	10.883	-0.70375	10.883	0.00986111	0.634782	144.214	128.086	144.115	60	0	0.160752	-0.385334	0.385334	0.160752	1.4	2	2.4	3.48526	99.4307	7.98313	6.76124	6.76124	4.71874	3.92701	3.92701	2.52079	2.52079	1.43017	1.43017	0.847436	0.847436	-0.37	137.981	9.63	5.4176	3.61659	62.2496	5.10653	6.10397	5.78324	0	0	0	4.79454	0	0	0	20.2683	12.8416
n-eicosane	2.29683	1.37361	2.29683	1.37361	0.236658	282.556	240.22	282.329	122	0	-0.053306	-0.0653824	0.0653824	0.053306	0.25	0.4	0.55	2.88968	132.117	14.7279	14.7279	14.7279	9.91421	9.91421	9.91421	6.65685	6.65685	4.45711	4.45711	2.97487	2.97487	0	27005.7	20	19	18	129.673	0	0	0	0	0	0	0	0	0	0	129.422	0
inositol	8.9737	-1.64037	8.9737	1.64037	0.226957	180.156	168.06	180.063	72	0	0.110987	-0.387498	0.387498	0.110987	0.333333	0.416667	0.5	2.76025	103.588	9.4641	6.14738	6.14738	5.4641	3.54919	3.54919	2.94355	2.94355	2.09946	2.09946	1.21213	1.21213	-0.24	416.314	9.84503	3.24957	1.32668	68.3235	30.6392	36.6238	0	0	0	0	0	0	0	0	0	0
meso-inositol	8.9737	-1.64037	8.9737	1.64037	0.226957	180.156	168.06	180.063	72	0	0.110987	-0.387498	0.387498	0.110987	0.333333	0.416667	0.5	2.76025	103.588	9.4641	6.14738	6.14738	5.4641	3.54919	3.54919	2.94355	2.94355	2.09946	2.09946	1.21213	1.21213	-0.24	416.314	9.84503	3.24957	1.32668	68.3235	30.6392	36.6238	0	0	0	0	0	0	0	0	0	0
scyllitol	8.9737	-1.64037	8.9737	1.64037	0.226957	180.156	168.06	180.063	72	0	0.110987	-0.387498	0.387498	0.110987	0.333333	0.416667	0.5	2.76025	103.588	9.4641	6.14738	6.14738	5.4641	3.54919	3.54919	2.94355	2.94355	2.09946	2.09946	1.21213	1.21213	-0.24	416.314	9.84503	3.24957	1.32668	68.3235	30.6392	36.6238	0	0	0	0	0	0	0	0	0	0
heptan-2-ol	8.77899	-0.095787	8.77899	0.095787	0.556462	116.204	100.076	116.12	50	0	0.0511667	-0.393419	0.393419	0.0511667	1.375	2	2.375	2.71584	41.6515	6.40578	5.85299	5.85299	3.77006	3.4509	3.4509	2.3448	2.3448	1.22545	1.22545	0.689749	0.689749	-0.04	48.2755	7.96	5.10368	5.96	51.7231	5.10653	0	0	0	0	0	0	0	0	0	26.1862	13.3446
aspartic-acid	9.84644	-1.29407	9.84644	0.532407	0.452021	133.103	126.047	133.038	52	0	0.320578	-0.481175	0.481175	0.320578	1.44444	1.88889	2	3.63243	132.529	7.43916	4.57273	4.57273	4.03658	2.23927	2.23927	1.54259	1.54259	0.711731	0.711731	0.275438	0.275438	-1.1	60.4718	7.9	3.03231	3.47971	51.0855	15.9467	6.04184	0	0	0	11.9386	9.58907	0	0	0	0	0
phenylalanine	10.3786	-0.959395	10.3786	0.385093	0.690463	165.192	154.104	165.079	64	0	0.320316	-0.480078	0.480078	0.320316	1.41667	2	2.5	2.5846	258.491	8.97469	6.60402	6.60402	5.69838	3.72222	3.72222	2.63445	2.63445	1.61564	1.61564	0.955337	0.955337	-1.35	526.605	8.7439	3.8752	2.35865	70.8219	10.8402	6.04184	0	0	0	5.96931	4.79454	0	0	0	30.3318	11.9843
sucrose	9.99783	-2.22175	9.99783	0.668633	0.237891	342.297	320.121	342.116	136	0	0.22355	-0.393567	0.393567	0.22355	0.782609	1.3913	1.86957	2.17727	393.203	17.3614	12.0426	12.0426	10.8069	7.04946	7.04946	5.55938	5.55938	4.07033	4.07033	2.63132	2.63132	-0.44	120495	18.8924	7.20728	3.2268	130.436	55.0628	49.3346	6.29003	5.78711	0	0	0	0	0	0	0	0
acetovanillone	10.8876	-0.0478704	10.8876	0.0439815	0.678617	166.176	156.096	166.063	64	0	0.1607	-0.504254	0.504254	0.1607	1.5	2.16667	2.66667	3.1343	304.642	9.13783	6.99576	6.99576	5.64707	3.52814	3.52814	2.44281	2.44281	1.58625	1.58625	0.896616	0.896616	-1.51	482.836	8.58533	3.25795	1.55701	70.5955	9.84339	0	17.2823	0	0	0	4.79454	0	0	0	0	25.1228
glycine	9.24306	-0.967593	9.24306	0.277778	0.421171	75.067	70.027	75.032	30	0	0.316756	-0.480297	0.480297	0.316756	2	2.2	2.2	2.84738	42.9126	4.28446	2.63992	2.63992	2.27006	1.18953	1.18953	0.597863	0.597863	0.17462	0.17462	0	0	-0.57	9.65148	4.43	1.72155	3.43	29.3998	10.8402	0	0	0	0	5.96931	4.79454	0	0	0	0	0
calcium	0	0	0	0	0.307585	42.094	40.078	41.9782	4	0					1	1	1	0	0	0	0	0	0	0	0	0	0	0	0	0	0	1.25974	0	2.25974	0.0535547	0.434998	37.4842	0	0	0	0	0	37.7382	0	0	0	0	0	0
galactitol	8.95662	-1.66931	8.95662	0.725818	0.261263	182.172	168.06	182.079	74	0	0.110579	-0.393579	0.393579	0.110579	0.666667	0.916667	1.08333	3.98516	104.606	9.72361	6.4069	6.4069	5.54011	3.48175	3.48175	2.48103	2.48103	1.51248	1.51248	0.671209	0.671209	-0.24	358.753	11.76	5.41346	3.0154	69.3294	30.6392	24.4159	0	0	0	0	0	0	0	0	0	0
d-sorbitol	8.95662	-1.66931	8.95662	0.725818	0.261263	182.172	168.06	182.079	74	0	0.110579	-0.393579	0.393579	0.110579	0.666667	0.916667	1.08333	3.98516	104.606	9.72361	6.4069	6.4069	5.54011	3.48175	3.48175	2.48103	2.48103	1.51248	1.51248	0.671209	0.671209	-0.24	358.753	11.76	5.41346	3.0154	69.3294	30.6392	24.4159	0	0	0	0	0	0	0	0	0	0
sorbitol	8.95662	-1.66931	8.95662	0.725818	0.261263	182.172	168.06	182.079	74	0	0.110579	-0.393579	0.393579	0.110579	0.666667	0.916667	1.08333	3.98516	104.606	9.72361	6.4069	6.4069	5.54011	3.48175	3.48175	2.48103	2.48103	1.51248	1.51248	0.671209	0.671209	-0.24	358.753	11.76	5.41346	3.0154	69.3294	30.6392	24.4159	0	0	0	0	0	0	0	0	0	0
methionine	10.0709	-0.912917	10.0709	0.552083	0.596996	149.215	138.127	149.051	54	0	0.319999	-0.480086	0.480086	0.319999	1.88889	2.44444	2.77778	3.26591	96.9588	7.27602	5.33262	6.14912	4.18074	2.65491	4.04876	1.72621	2.7118	0.950177	1.59413	0.368293	0.85793	-0.22	80.2014	8.78	4.63927	4.29414	58.6178	10.8402	6.04184	0	0	0	5.96931	4.79454	0	11.7619	0	0	18.4294
n-tricosane	2.30025	1.37397	2.30025	1.37397	0.19568	324.637	276.253	324.376	140	0	-0.053306	-0.0653824	0.0653824	0.053306	0.217391	0.347826	0.478261	2.92196	164.477	16.8492	16.8492	16.8492	11.4142	11.4142	11.4142	7.71751	7.71751	5.20711	5.20711	3.5052	3.5052	0	119073	23	22	22	148.768	0	0	0	0	0	0	0	0	0	0	148.685	0
ligustrazine	4.31019	1.03065	4.31019	1.03065	0.542277	136.198	124.102	136.1	54	0	0.0587896	-0.254694	0.254694	0.0587896	0.6	0.8	1	3.28246	203.43	7.72361	6.89443	6.89443	4.60906	3.39443	3.39443	2.56525	2.56525	1.71803	1.71803	0.826722	0.826722	-0.92	156.496	7.19013	2.36735	1.1509	61.3305	0	0	0	0	0	0	9.96796	0	0	0	0	27.6949
n-heneicosane	2.29808	1.37375	2.29808	1.37375	0.222518	296.583	252.231	296.344	128	0	-0.053306	-0.0653824	0.0653824	0.053306	0.238095	0.380952	0.52381	2.90144	143.421	15.435	15.435	15.435	10.4142	10.4142	10.4142	7.01041	7.01041	4.70711	4.70711	3.15165	3.15165	0	44319.5	21	20	20	136.038	0	0	0	0	0	0	0	0	0	0	135.843	0
alpha-amyrin	10.8885	-0.124837	10.8885	0.0532535	0.388667	426.729	376.329	426.386	176	0	0.0593749	-0.392562	0.392562	0.0593749	0.806452	1.51613	2.22581	1.58892	779.281	22.6125	21.8526	21.8526	14.3118	13.698	13.698	14.677	14.677	13.3742	13.3742	10.8444	10.8444	-0.3	6.34904e+06	22.4901	6.63961	2.6519	192.398	5.10653	0	0	0	0	0	0	0	0	0	67.039	114.452
caproic-acid	9.87412	-0.681991	9.87412	0.327222	0.566873	116.16	104.064	116.084	48	0	0.30284	-0.48123	0.48123	0.30284	1.5	2.125	2.5	2.82235	68.9288	6.40578	5.18389	5.18389	3.77006	2.98839	2.98839	1.85085	1.85085	0.994196	0.994196	0.526226	0.526226	-0.53	48.2755	7.47	4.62456	5.47	49.5197	5.10653	0	0	0	0	5.96931	4.79454	0	0	0	19.7654	6.42082
hexanoic-acid	9.87412	-0.681991	9.87412	0.327222	0.566873	116.16	104.064	116.084	48	0	0.30284	-0.48123	0.48123	0.30284	1.5	2.125	2.5	2.82235	68.9288	6.40578	5.18389	5.18389	3.77006	2.98839	2.98839	1.85085	1.85085	0.994196	0.994196	0.526226	0.526226	-0.53	48.2755	7.47	4.62456	5.47	49.5197	5.10653	0	0	0	0	5.96931	4.79454	0	0	0	19.7654	6.42082
phosphorus	0	0	0	0	0.337828	32.99	30.974	32.9894	7	1	-0.11772	-0.11772	0.11772	0.11772	1	1	1	0	0	0	0.57735	1.73205	0	0	0	0	0	0	0	0	0	0.43	0	1.43	0.755581	5.73233	11.1193	0	0	0	0	0	0	0	0	0	9.89891	0	0
delta-octalactone	10.7261	-0.00953704	10.7261	0.00953704	0.550129	142.198	128.086	142.099	58	0	0.305556	-0.462364	0.462364	0.305556	1.7	2.5	3.1	2.24983	118.426	7.39734	6.42938	6.42938	4.8257	4.02111	4.02111	2.79277	2.79277	1.81576	1.81576	1.30305	1.30305	-0.53	199.435	7.5756	3.59251	2.01093	61.5631	4.73686	6.10397	0	0	0	5.96931	4.79454	0	0	0	13.3446	19.2625
lanthanum	0	0	0	0	0.442617	138.906	138.906	138.906	3	3	0	0	0	0	1	1	1	0	0	0	0.57735	4.20317	0	0	0	0	0	0	0	0	0	1.19481	0	2.19481	0.0317617	0.542631	35.4722	0	0	0	0	0	0	0	0	0	0	0	0
delta-decalactone	10.8839	0.00254488	10.8839	0.00254488	0.478665	170.252	152.108	170.131	70	0	0.305556	-0.462364	0.462364	0.305556	1.5	2.33333	3	2.09773	142.774	8.81155	7.84359	7.84359	5.8257	5.02111	5.02111	3.49988	3.49988	2.33477	2.33477	1.60309	1.60309	-0.53	571.961	9.55718	5.17501	3.24474	74.293	4.73686	6.10397	0	0	0	5.96931	4.79454	0	0	0	19.7654	25.6833
capric-acid	10.1345	-0.663372	10.1345	0.341049	0.570683	172.268	152.108	172.146	72	0	0.30284	-0.48123	0.48123	0.30284	1	1.5	2	2.86139	110.406	9.2342	8.01232	8.01232	5.77006	4.98839	4.98839	3.26506	3.26506	1.9942	1.9942	1.23333	1.23333	-0.53	402.848	11.47	8.56551	9.47	74.9795	5.10653	0	0	0	0	5.96931	4.79454	0	0	0	45.4487	6.42082
decanoic-acid	10.1345	-0.663372	10.1345	0.341049	0.570683	172.268	152.108	172.146	72	0	0.30284	-0.48123	0.48123	0.30284	1	1.5	2	2.86139	110.406	9.2342	8.01232	8.01232	5.77006	4.98839	4.98839	3.26506	3.26506	1.9942	1.9942	1.23333	1.23333	-0.53	402.848	11.47	8.56551	9.47	74.9795	5.10653	0	0	0	0	5.96931	4.79454	0	0	0	45.4487	6.42082
methoxyl	8.25	0.75	8.25	0.75	0.358757	31.034	28.01	31.0184	13	1	0.0712316	-0.240377	0.240377	0.0712316	1.5	1.5	1.5	1	2	2	1.40825	1.40825	1	0.408248	0.408248	0	0	0	0	0	0	-0.04	2	1.96	0.96	-27.04	13.5335	0	0	0	0	0	0	0	5.10653	0	0	0	0
lactose	9.94273	-1.73907	9.94273	0.667367	0.243258	342.297	320.121	342.116	136	0	0.186732	-0.393567	0.393567	0.186732	0.652174	1.26087	1.82609	2.11486	378.018	17.309	11.9902	11.9902	10.811	7.07903	7.07903	5.52683	5.52683	3.97897	3.97897	2.56969	2.56969	-0.44	108712	18.8924	7.6304	3.64672	130.436	55.0628	48.8317	12.5801	0	0	0	0	0	0	0	0	0
cobalt	0	0	0	0	0.36805	58.933	58.933	58.9332	9	0	0	0	0	0	1	1	1	0	0	0	0.333333	1.37437	0	0	0	0	0	0	0	0	0	0.506494	0	1.50649	0.480852	4.40393	17.6885	0	0	0	0	0	0	0	0	0	0	0	0
tantalum	0	0	0	0	0.492838	180.948	180.948	180.948	5	3	0	0	0	0	1	1	1	0	0	0	0.447214	3.6606	0	0	0	0	0	0	0	0	0	0.74026	0	1.74026	0.0911369	2.14377	23.0019	0	0	0	0	0	0	0	0	0	0	0	0
alpha-tocopherol	10.3896	-0.0711696	10.3896	0.0711696	0.358644	430.717	380.317	430.381	178	0	0.126525	-0.507381	0.507381	0.126525	0.806452	1.35484	1.93548	1.73827	705.424	23.1814	21.8657	21.8657	14.5372	13.0432	13.0432	11.4415	11.4415	7.86734	7.86734	5.27324	5.27324	-1.18	3.92584e+06	26.0754	11.6162	7.43044	192.727	9.84339	17.1001	0	0	0	0	0	0	0	0	72.6407	87.8223
d-galactose	9.89643	-1.78736	9.89643	0.0257748	0.281638	180.156	168.06	180.063	72	0	0.150755	-0.393579	0.393579	0.150755	1.08333	1.58333	1.91667	4.07058	138	9.72361	6.23817	6.23817	5.54011	3.32631	3.32631	2.35778	2.35778	1.42053	1.42053	0.618123	0.618123	-0.53	358.753	11.47	5.17501	2.83881	68.6967	30.3272	24.4159	6.28616	0	0	0	0	0	0	0	0	0
glucose	9.89643	-1.78736	9.89643	0.0257748	0.281638	180.156	168.06	180.063	72	0	0.150755	-0.393579	0.393579	0.150755	1.08333	1.58333	1.91667	4.07058	138	9.72361	6.23817	6.23817	5.54011	3.32631	3.32631	2.35778	2.35778	1.42053	1.42053	0.618123	0.618123	-0.53	358.753	11.47	5.17501	2.83881	68.6967	30.3272	24.4159	6.28616	0	0	0	0	0	0	0	0	0
zinc	0	0	0	0	0.348514	65.39	65.39	63.9291	2	2	0	0	0	0	1	1	1	0	0	0	0.707107	3.67423	0	0	0	0	0	0	0	0	0	0.623377	0	1.62338	0.227543	3.04004	20.2518	0	0	0	0	0	0	0	0	0	0	0	0
stigmasterol	10.2399	-0.0870232	10.2399	0.0870232	0.4566	412.702	364.318	412.371	170	0	0.0577401	-0.392797	0.392797	0.0577401	1.03333	1.8	2.5	1.52012	673.851	21.6814	20.662	20.662	14.2024	13.262	13.262	12.4445	12.4445	10.7755	10.7755	8.82777	8.82777	-0.56	5.5681e+06	22.6274	8.41681	3.65553	186.349	5.10653	0	0	0	0	0	0	0	0	0	65.3436	110.043
n-hexacosane	2.30286	1.3742	2.30286	1.3742	0.157669	366.718	312.286	366.423	158	0	-0.053306	-0.0653824	0.0653824	0.053306	0.192308	0.307692	0.423077	2.94691	196.078	18.9706	18.9706	18.9706	12.9142	12.9142	12.9142	8.77817	8.77817	5.95711	5.95711	4.03553	4.03553	0	521769	26	25	24	167.863	0	0	0	0	0	0	0	0	0	0	167.947	0
histidine	10.2625	-1.00648	10.2625	0.262731	0.541194	155.157	146.085	155.069	60	0	0.320378	-0.480077	0.480077	0.320378	1.90909	2.63636	3.09091	2.49876	231.985	8.26758	5.81918	5.81918	5.19838	3.15937	3.15937	2.2094	2.2094	1.3011	1.3011	0.715164	0.715164	-1.36	394.89	7.74373	3.1565	2.04749	63.2507	15.8242	6.04184	0	0	0	5.96931	4.79454	4.98398	0	0	0	0
n-nonacosane	2.30492	1.37436	2.30492	1.37436	0.124753	408.799	348.319	408.47	176	0	-0.053306	-0.0653824	0.0653824	0.053306	0.172414	0.275862	0.37931	2.96677	230.764	21.0919	21.0919	21.0919	14.4142	14.4142	14.4142	9.83883	9.83883	6.70711	6.70711	4.56586	4.56586	0	2.27577e+06	29	28	28	186.958	0	0	0	0	0	0	0	0	0	0	187.21	0
rubidium	0	0	0	0	0.376192	85.468	85.468	84.9118	1	1	0	0	0	0	1	1	1	0	0	0	1	5.91608	0	0	0	0	0	0	0	0	0	1.80519	0	2.80519	0.359152	0.0210221	56.6615	0	0	0	0	0	0	0	0	0	0	0	0
phytate	11.4444	-6.01545	11.4444	3.14277	0.0920193	660.03	641.886	659.861	216	0	0.469539	-0.30262	0.469539	0.30262	0.277778	0.361111	0.416667	4.04138	817.831	28.7067	16.4129	21.7795	15.5708	8.0051	17.1869	6.36361	13.5154	3.49699	6.60535	2.7928	6.13504	0.66	5.09663e+06	34.6873	11.6422	13.1437	197.068	58.7209	36.6238	0	0	0	46.9362	27.1425	27.3903	0	0	0	0
boron	0	0	0	0	0.295737	12.828	10.812	13.025	5	1	0.0642834	0.0642834	0.0642834	0.0642834	1	1	1	0	0	0	1	1	0	0	0	0	0	0	0	0	0	0.0649351	0	1.06494	13.4649	57.6649	9.69059	0	0	0	0	0	0	0	0	0	0	0	0
fat	10.3007	-0.654562	10.3007	0.345	0.41349	256.43	224.174	256.24	108	0	0.30284	-0.48123	0.48123	0.30284	0.666667	1	1.33333	2.92297	177.936	13.4768	12.255	12.255	8.77006	7.98839	7.98839	5.38638	5.38638	3.4942	3.4942	2.29399	2.29399	-0.53	8372.6	17.47	14.5307	15.47	113.169	5.10653	0	0	0	0	5.96931	4.79454	0	0	0	83.9736	6.42082
palmitic-acid	10.3007	-0.654562	10.3007	0.345	0.41349	256.43	224.174	256.24	108	0	0.30284	-0.48123	0.48123	0.30284	0.666667	1	1.33333	2.92297	177.936	13.4768	12.255	12.255	8.77006	7.98839	7.98839	5.38638	5.38638	3.4942	3.4942	2.29399	2.29399	-0.53	8372.6	17.47	14.5307	15.47	113.169	5.10653	0	0	0	0	5.96931	4.79454	0	0	0	83.9736	6.42082
n-hentriacontane	2.30608	1.37444	2.30608	1.37444	0.106902	436.853	372.341	436.501	188	0	-0.053306	-0.0653824	0.0653824	0.053306	0.16129	0.258065	0.354839	2.9779	253.763	22.5061	22.5061	22.5061	15.4142	15.4142	15.4142	10.5459	10.5459	7.20711	7.20711	4.91942	4.91942	0	6.06279e+06	31	30	30	199.688	0	0	0	0	0	0	0	0	0	0	200.051	0
beta-amyrin	10.8836	-0.124935	10.8836	0.0533309	0.387199	426.729	376.329	426.386	176	0	0.0593749	-0.392562	0.392562	0.0593749	0.774194	1.45161	2.16129	1.57329	790.233	22.6649	21.905	21.905	14.1975	13.5837	13.5837	15.2452	15.2452	13.0404	13.0404	10.5067	10.5067	-0.3	5.44652e+06	22.4901	6.42614	2.77014	192.398	5.10653	0	0	0	0	0	0	0	0	0	67.039	114.452
syringic-acid	10.6558	-1.10963	10.6558	0.00324074	0.760267	198.174	188.094	198.053	76	0	0.335463	-0.501699	0.501699	0.335463	1.21429	1.64286	1.92857	3.31538	333.215	10.7152	7.77387	7.77387	6.59575	3.78078	3.78078	2.53453	2.53453	1.72676	1.72676	1.01696	1.01696	-1.91	1261.32	10.1727	3.86571	1.70855	80.5033	19.6868	0	11.499	5.74951	0	5.96931	0	4.79454	0	0	0	12.1327
n-triacontane	2.30552	1.37441	2.30552	1.37441	0.115382	422.826	360.33	422.485	182	0	-0.053306	-0.0653824	0.0653824	0.053306	0.166667	0.266667	0.366667	2.97252	241.212	21.799	21.799	21.799	14.9142	14.9142	14.9142	10.1924	10.1924	6.95711	6.95711	4.74264	4.74264	0	3.71518e+06	30	29	28	193.323	0	0	0	0	0	0	0	0	0	0	193.63	0
syringaldehyde	10.4613	-0.101296	10.4613	0.101296	0.713906	182.175	172.095	182.058	70	0	0.20028	-0.501699	0.501699	0.20028	1.23077	1.69231	2	3.27748	294.386	9.84493	7.40401	7.40401	6.22308	3.62743	3.62743	2.39188	2.39188	1.63822	1.63822	0.981802	0.981802	-1.71	893.981	9.37857	3.79867	1.71775	75.7091	14.5803	6.28616	11.499	5.74951	0	0	4.79454	0	0	0	0	12.1327
lysine	10.1372	-0.933313	10.1372	0.52037	0.457177	146.19	132.078	146.106	60	0	0.319967	-0.480086	0.480086	0.319967	1.5	2.1	2.5	3.21488	105.921	7.98313	5.91594	5.91594	4.68074	3.36624	3.36624	2.22919	2.22919	1.28645	1.28645	0.632064	0.632064	-0.61	133.509	9.39	5.1966	4.28669	60.1995	16.5739	6.04184	0	0	0	5.96931	4.79454	0	0	0	6.42082	19.3864
succinic-acid	9.64042	-1.07648	9.64042	0.296296	0.543771	118.088	112.04	118.027	46	0	0.303432	-0.481219	0.481219	0.303432	1	1.25	1.375	3.18185	92.6059	6.56891	4.12514	4.12514	3.6259	2.06257	2.06257	1.28748	1.28748	0.552731	0.552731	0.213865	0.213865	-1.06	40.3392	6.94	3.00969	4.94	45.7456	10.2131	0	0	0	0	11.9386	9.58907	0	0	0	0	0
sodium	0	0	0	0	0.315358	22.99	22.99	22.9898	1	1	0	0	0	0	1	1	1	0	0	0	1	3	0	0	0	0	0	0	0	0	0	1	0	2	0	1	29.7819	0	0	0	0	0	0	0	0	0	0	0	0
strontium	0	0	0	0	0.337162	89.636	87.62	89.9213	4	0					1	1	1	0	0	0	0	0	0	0	0	0	0	0	0	0	0	1.48052	0	2.48052	0.155958	0.182274	44.7565	0	0	0	0	0	45.4816	0	0	0	0	0	0
citric-acid	10.3156	-2.73843	10.3156	1.14421	0.427421	192.123	184.059	192.027	74	0	0.336419	-0.481139	0.481139	0.336419	0.923077	1.23077	1.38462	4.61931	227.367	10.6463	6.42781	6.42781	5.77638	3.17101	3.17101	2.47777	2.47777	1.28544	1.28544	0.714077	0.714077	-1.63	333.963	11.37	3.85399	3.51816	72.2255	20.4261	0	5.60105	0	0	17.9079	9.58907	4.79454	0	0	0	0
ferulic-acid	10.2266	-1.01663	10.2266	0.0277546	0.71532	194.186	184.106	194.058	74	0	0.327821	-0.504254	0.504254	0.327821	1.5	2.21429	2.78571	2.94851	368.385	10.552	7.59768	7.59768	6.63023	3.91243	3.91243	2.60286	2.60286	1.62214	1.62214	0.965398	0.965398	-1.97	1295.22	10.1131	4.31828	2.51585	81.0651	14.9499	0	11.499	0	0	5.96931	0	4.79454	0	0	6.06637	23.7722
tin	0	0	0	0	0.345255	122.743	118.711	123.933	8	0					1	1	1	0	0	0	0	0	0	0	0	0	0	0	0	0	0	0.798701	0	1.7987	0.0507338	1.80683	24.447	0	0	0	0	0	23.9076	0	0	0	0	0	0
beta-sitosterol	10.2463	-0.0794187	10.2463	0.0794187	0.436096	414.718	364.318	414.386	172	0	0.0577401	-0.392797	0.392797	0.0577401	1	1.76667	2.46667	1.47315	634.275	21.6814	20.9215	20.9215	14.2024	13.5785	13.5785	12.8513	12.8513	11.2981	11.2981	9.304	9.304	-0.3	5.5681e+06	22.8784	8.56694	3.73623	187.039	5.10653	0	0	0	0	0	0	0	0	0	66.0332	110.043
valine	10.0157	-0.930556	10.0157	0.0208333	0.536977	117.148	106.06	117.079	48	0	0.320236	-0.480079	0.480079	0.320236	1.625	2	2	3.63768	90.4295	6.73205	5.08751	5.08751	3.55342	2.53777	2.53777	2.10804	2.10804	1.00339	1.00339	0.285154	0.285154	-0.57	39.3681	7.43	2.66781	1.93032	48.4947	10.8402	6.04184	0	0	0	5.96931	4.79454	0	0	0	13.8475	5.91791
samarium	0	0	0	0	0.455956	150.36	150.36	151.92	6	2	0	0	0	0	1	1	1	0	0	0	0.408248	3.02765	0	0	0	0	0	0	0	0	0	1.33766	0	2.33766	0.0852352	0.327954	39.9748	0	0	0	0	0	0	0	0	0	0	0	0
vanadium	0	0	0	0	0.362866	50.942	50.942	49.9472	5	3	0	0	0	0	1	1	1	0	0	0	0.447214	1.84391	0	0	0	0	0	0	0	0	0	0.584416	0	1.58442	0.295527	3.42886	19.3766	0	0	0	0	0	0	0	0	0	0	0	0
cystine	10.2692	-1.06886	10.2692	0.228511	0.336025	240.306	228.21	240.024	82	0	0.320865	-0.480063	0.480063	0.320865	1	1.28571	1.5	3.46818	192.008	11.1378	7.25103	8.88403	6.44726	3.65999	6.14803	2.4585	5.01078	1.21293	3.68649	0.385411	2.61324	-0.44	819.114	13.56	6.93244	6.08083	88.8014	21.6804	12.0837	0	0	0	11.9386	9.58907	0	0	0	21.5878	0
n-nonadecane	2.29545	1.37346	2.29545	1.37346	0.252005	268.529	228.209	268.313	116	0	-0.053306	-0.0653824	0.0653824	0.053306	0.263158	0.421053	0.578947	2.8767	122.974	14.0208	14.0208	14.0208	9.41421	9.41421	9.41421	6.3033	6.3033	4.20711	4.20711	2.7981	2.7981	0	16440	19	18	18	123.308	0	0	0	0	0	0	0	0	0	0	123.001	0
tannin	15.2721	-3.1182	15.2721	0.294682	0.0197982	1701.21	1648.79	1700.17	632	0	0.343441	-0.504144	0.504144	0.343441	0.204918	0.377049	0.598361	1.08696	5967.7	89.3817	59.8944	59.8944	57.352	33.1847	33.1847	25.1302	25.1302	16.9153	16.9153	10.8469	10.8469	-18.14	2.64e+35	84.7616	33.3601	17.5683	671.499	179.769	12.7108	155.946	41.1416	0	59.6931	0	47.9454	0	0	0	121.327
antimony	0	0	0	0	0.366116	123.776	121.76	122.919	7	1					1	1	1	0	0	0	0.57735	3.87298	0	0	0	0	0	0	0	0	0	0.818182	0	1.81818	0.040404	1.70707	24.939	0	0	0	0	0	24.428	0	0	0	0	0	0
phylloquinone	12.8854	-0.00526103	12.8854	0.00526103	0.264706	450.707	404.339	450.35	182	0	0.189972	-0.288952	0.288952	0.189972	0.787879	1.30303	1.87879	1.70576	855.429	24.3801	22.0064	22.0064	15.7013	13.2403	13.2403	10.9202	10.9202	7.27859	7.27859	4.88254	4.88254	-1.96	1.29311e+07	27.2858	13.6757	8.7213	202.493	0	0	11.5665	0	0	0	9.58907	0	0	0	108.555	50.8637
nitrogen	0	0	0	0	0.351155	16.023	14.007	16.0187	7	1	-0.274139	-0.274139	0.274139	0.274139	1	1	1	0	0	0	0.57735	0.57735	0	0	0	0	0	0	0	0	0	-0.04	0	0.96	-27.04	-104.04	7.50423	0	0	0	0	0	0	6.15055	0	0	0	0	0
serine	9.64532	-1.17824	9.64532	0.50463	0.39424	105.093	98.037	105.043	42	0	0.322371	-0.480021	0.480021	0.322371	1.85714	2.28571	2.28571	3.34342	72.5803	5.86181	3.66448	3.66448	3.18074	1.77422	1.77422	1.1273	1.1273	0.513894	0.513894	0.0780926	0.0780926	-0.61	27.9771	6.39	2.54399	2.13212	40.559	15.9467	6.04184	0	0	0	5.96931	4.79454	0	0	0	0	0
barium	0	0	0	0	0.381038	139.344	137.328	139.921	4	0					1	1	1	0	0	0	0	0	0	0	0	0	0	0	0	0	0	1.57143	0	2.57143	0.207792	0.116883	47.9446	0	0	0	0	0	48.881	0	0	0	0	0	0
raffinose	10.2759	-2.35799	10.2759	0.634005	0.146432	504.438	472.182	504.169	200	0	0.22355	-0.393567	0.393567	0.22355	0.588235	1.11765	1.64706	1.68976	653.443	25.3695	17.7946	17.7946	16.0053	10.5614	10.5614	8.40742	8.40742	6.16359	6.16359	4.01295	4.01295	-0.64	2.52329e+07	27.9395	11.1771	5.08977	192.23	79.8561	73.7505	12.5801	5.78711	0	0	0	0	0	0	0	0
vanillin	10.2487	0.0399074	10.2487	0.0399074	0.647744	152.149	144.085	152.047	58	0	0.160689	-0.504254	0.504254	0.160689	1.54545	2.27273	2.81818	3.11616	268.04	8.26758	6.07311	6.07311	5.27439	3.09839	3.09839	2.04914	2.04914	1.33986	1.33986	0.767521	0.767521	-1.51	343.176	7.59537	3.05314	1.49037	64.2306	9.84339	6.28616	11.499	0	0	0	4.79454	0	0	0	0	18.1991
thiamin	8.97518	0	8.97518	0	0.618089	300.815	283.679	300.081	104	0	0.224996	-1	1	0.224996	1.42105	2.15789	2.78947	1.8e-06	558.658	13.121	10.9284	12.5009	8.61339	5.76756	6.64722	4.16105	5.10037	2.85459	3.99854	1.76678	2.75086	-1.24	14107.5	15.8163	6.79024	3.61981	122.11	23.2472	11.6423	12.2387	5.51054	0	0	0	9.96796	4.5671	0	11.3368	6.92374
ytterbium	0	0	0	0	0.483292	173.04	173.04	173.939	14	0	0	0	0	0	1	1	1	0	0	0	0.267261	1.98206	0	0	0	0	0	0	0	0	0	1.51948	0	2.51948	0.1776	0.151959	46.109	0	0	0	0	0	0	0	0	0	0	0	0
n-heptadecane	2.29217	1.37305	2.29217	1.37305	0.290317	240.475	204.187	240.282	104	0	-0.053306	-0.0653824	0.0653824	0.053306	0.294118	0.470588	0.647059	2.84626	103.207	12.6066	12.6066	12.6066	8.41421	8.41421	8.41421	5.59619	5.59619	3.70711	3.70711	2.44454	2.44454	0	6072.01	17	16	16	110.578	0	0	0	0	0	0	0	0	0	0	110.16	0
menthol	9.70977	-0.0289352	9.70977	0.0289352	0.617949	156.269	136.109	156.151	66	0	0.057293	-0.392821	0.392821	0.057293	1.27273	1.90909	2.36364	2.43716	120.041	8.43072	7.87794	7.87794	5.10906	4.78991	4.78991	4.39344	4.39344	2.98719	2.98719	2.15188	2.15188	-0.04	252.107	9.05124	3.57283	2.19399	69.8121	5.10653	0	0	0	0	0	0	0	0	0	27.192	30.5954
gamma-nonalactone	10.6639	-0.00787179	10.6639	0.00787179	0.460762	156.225	140.097	156.115	64	0	0.305698	-0.462345	0.462345	0.305698	1.54545	2.36364	2.90909	2.03593	131.524	8.10445	7.13649	7.13649	5.3257	4.52111	4.52111	3.14633	3.14633	2.0982	2.0982	1.40785	1.40785	-0.53	423.601	8.56551	4.36902	2.91243	67.928	4.73686	6.10397	0	0	0	5.96931	4.79454	0	0	0	19.7654	19.2625
arginine	10.215	-1.00201	10.215	0.112133	0.200275	174.204	160.092	174.112	70	0	0.319969	-0.480086	0.480086	0.319969	1.66667	2.25	2.66667	3.31184	170.931	9.56048	6.70883	6.70883	5.53658	3.60022	3.60022	2.42741	2.42741	1.32455	1.32455	0.668508	0.668508	-1.3	312.646	10.7	5.36338	5.48223	70.4347	21.8907	6.04184	5.95955	0	0	5.96931	10.2038	0	0	0	0	12.8416
europium	0	0	0	0	0.457856	151.964	151.964	152.921	7	1	0	0	0	0	1	1	1	0	0	0	0.377964	2.80306	0	0	0	0	0	0	0	0	0	1.58442	0	2.58442	0.215563	0.109006	48.4093	0	0	0	0	0	0	0	0	0	0	0	0
lutetium	0	0	0	0	0.485641	174.967	174.967	174.941	15	0	0	0	0	0	1	1	1	0	0	0	0.258199	1.91485	0	0	0	0	0	0	0	0	0	1.23377	0	2.23377	0.0442925	0.475871	36.6725	0	0	0	0	0	0	0	0	0	0	0	0
acetosyringone	11.1002	-0.10963	11.1002	0.0972222	0.746018	196.202	184.106	196.074	76	0	0.20028	-0.501699	0.501699	0.20028	1.21429	1.64286	1.92857	3.31538	332.135	10.7152	8.32666	8.32666	6.59575	4.05718	4.05718	2.78556	2.78556	1.88633	1.88633	1.09674	1.09674	-1.71	1261.32	10.3714	3.99885	1.78742	82.074	14.5803	0	17.2823	5.74951	0	0	4.79454	0	0	0	0	19.0565
galactomannan	10.4263	-1.90921	10.4263	0.619425	0.153589	504.438	472.182	504.169	200	0	0.186732	-0.393567	0.393567	0.186732	0.5	1	1.52941	1.71659	637.075	25.3171	17.7422	17.7422	16.0093	10.591	10.591	8.37487	8.37487	6.07224	6.07224	3.95168	3.95168	-0.64	2.2954e+07	27.9395	11.6081	5.52055	192.23	79.8561	73.2476	18.8701	0	0	0	0	0	0	0	0	0
proline	10.1391	-0.719907	10.1391	0.268519	0.498209	115.132	106.06	115.063	46	0	0.320192	-0.480081	0.480081	0.320192	1.75	2.5	2.75	2.34994	96.6018	5.98313	4.55413	4.55413	3.80453	2.76688	2.76688	1.98718	1.98718	1.35841	1.35841	0.895327	0.895327	-0.57	93.1026	5.56459	2.132	0.979577	47.6988	10.4233	6.04184	0	0	0	5.96931	4.79454	0	0	0	0	19.3864
sfa	14.5272	-1.43476	14.5272	0.0254137	0.0785926	1090.41	998.682	1089.66	434	0	0.325076	-0.507956	0.507956	0.325076	0.948718	1.67949	2.35897	1.34775	2337.13	57.5946	47.6004	47.6004	36.8778	28.431	28.431	23.1565	23.1565	16.8815	16.8815	11.3357	11.3357	-5.24	2.34e+16	63.5898	29.2882	16.6619	461.453	55.7513	41.4872	0	17.7215	5.90718	5.96931	28.9816	5.42579	0	0	110.055	93.8983
cycloartenol	10.8413	-0.0839946	10.8413	0.0839946	0.449368	426.729	376.329	426.386	176	0	0.0593756	-0.392562	0.392562	0.0593756	0.870968	1.54839	2.25806	1.40658	760.373	22.4494	21.6895	21.6895	14.4456	13.7604	13.7604	14.3636	14.3636	13.0152	13.0152	11.1366	11.1366	-0.3	9.34195e+06	22.4901	6.86391	2.71005	192.398	5.10653	0	0	0	0	0	0	0	0	0	46.2678	135.223
fucosterol	10.2424	-0.0839421	10.2424	0.0839421	0.454213	412.702	364.318	412.371	170	0	0.0577401	-0.392797	0.392797	0.0577401	1.1	1.86667	2.56667	1.48663	686.477	21.6814	20.7144	20.7144	14.2024	13.2299	13.2299	12.4186	12.4186	10.8389	10.8389	8.97885	8.97885	-0.56	5.5681e+06	22.6274	8.41681	3.65553	186.349	5.10653	0	0	0	0	0	0	0	0	0	57.9169	117.469
tyrosine	10.3962	-1.0203	10.3962	0.159858	0.62772	181.191	170.103	181.074	70	0	0.320316	-0.507967	0.507967	0.320316	1.38462	1.92308	2.38462	2.64176	294.233	9.84493	6.97388	6.97388	6.09222	3.85652	3.85652	2.8153	2.8153	1.70915	1.70915	0.973275	0.973275	-1.55	758.764	9.53734	3.90952	2.75739	75.6161	15.9467	11.7914	0	0	0	5.96931	4.79454	0	0	0	12.1327	24.117
linoleic-acid	10.3186	-0.670665	10.3186	0.323902	0.318262	280.452	248.196	280.24	116	0	0.30284	-0.48123	0.48123	0.30284	0.8	1.35	1.95	3.17377	266.592	14.8911	13.1501	13.1501	9.77006	8.28805	8.28805	5.37447	5.37447	3.34128	3.34128	2.08765	2.08765	-1.05	22676.5	18.95	16.0057	16.95	124.52	5.10653	0	0	0	0	5.96931	4.79454	0	0	0	63.3319	38.5249
gold	0	0	0	0	0.47912	196.967	196.967	196.967	11	0	0	0	0	0	1	1	1	0	0	0	0.301511	2.46798	0	0	0	0	0	0	0	0	0	0.74026	0	1.74026	0.0911369	2.14377	23.0019	0	0	0	0	0	0	0	0	0	0	0	0
hydroxyproline	10.1735	-0.882824	10.1735	0.328704	0.417545	131.131	122.059	131.058	52	0	0.320297	-0.48008	0.48008	0.320297	1.66667	2.33333	2.55556	2.38857	125.372	6.85337	4.87159	4.87159	4.19838	2.84158	2.84158	2.1886	2.1886	1.40575	1.40575	0.905167	0.905167	-0.61	130.496	6.50919	2.32594	1.39855	52.493	15.5298	6.04184	0	0	0	5.96931	4.79454	0	0	0	0	0
l-rhamnose	9.8706	-1.65315	9.8706	0.0935185	0.348625	164.157	152.061	164.068	66	0	0.150755	-0.390617	0.390617	0.150755	1.09091	1.54545	1.81818	3.99959	124.141	9.01651	6.08385	6.08385	5.00211	3.17918	3.17918	2.34846	2.34846	1.3335	1.3335	0.567876	0.567876	-0.49	197.666	10.51	4.40073	2.93866	63.9024	25.2206	18.3119	6.28616	0	0	0	0	0	0	0	0	6.92374
n-tetracosane	2.30119	1.37405	2.30119	1.37405	0.182649	338.664	288.264	338.391	146	0	-0.053306	-0.0653824	0.0653824	0.053306	0.208333	0.333333	0.458333	2.93096	174.215	17.5563	17.5563	17.5563	11.9142	11.9142	11.9142	8.07107	8.07107	5.45711	5.45711	3.68198	3.68198	0	194967	24	23	22	155.133	0	0	0	0	0	0	0	0	0	0	155.106	0
lauric-acid	10.2064	-0.659309	10.2064	0.34309	0.541253	200.322	176.13	200.178	84	0	0.30284	-0.48123	0.48123	0.30284	0.857143	1.28571	1.71429	2.88406	132.283	10.6484	9.42653	9.42653	6.77006	5.98839	5.98839	3.97217	3.97217	2.4942	2.4942	1.58689	1.58689	-0.53	1119.28	13.47	10.5502	11.47	87.7094	5.10653	0	0	0	0	5.96931	4.79454	0	0	0	58.2903	6.42082
niacin	10.1609	-0.941574	10.1609	0.219907	0.599869	123.111	118.071	123.032	46	0	0.336759	-0.477599	0.477599	0.336759	1.66667	2.44444	2.77778	2.98145	207.558	6.69023	4.61208	4.61208	4.30453	2.43815	2.43815	1.54685	1.54685	0.908488	0.908488	0.489267	0.489267	-1.38	129.225	5.75123	2.25933	1.25283	51.9717	5.10653	0	0	0	0	5.96931	4.98398	4.79454	0	0	0	12.1327
manganese	0	0	0	0	0.341821	54.938	54.938	54.938	7	1	0	0	0	0	1	1	1	0	0	0	0.377964	1.55839	0	0	0	0	0	0	0	0	0	0.519481	0	1.51948	0.444481	4.21948	17.9641	0	0	0	0	0	0	0	0	0	0	0	0
nickel	0	0	0	0	0.344145	58.693	58.693	57.9353	10	0	0	0	0	0	1	1	1	0	0	0	0.316228	1.30384	0	0	0	0	0	0	0	0	0	0.493506	0	1.49351	0.519822	4.59877	17.4152	0	0	0	0	0	0	0	0	0	0	0	0
n-dotriacontane	2.3066	1.37448	2.3066	1.37448	0.0993297	450.88	384.352	450.516	194	0	-0.053306	-0.0653824	0.0653824	0.053306	0.15625	0.25	0.34375	2.98295	264.413	23.2132	23.2132	23.2132	15.9142	15.9142	15.9142	10.8995	10.8995	7.45711	7.45711	5.09619	5.09619	0	9.8905e+06	32	31	30	206.052	0	0	0	0	0	0	0	0	0	0	206.472	0
stearic-acid	10.3332	-0.653061	10.3332	0.345492	0.336042	284.484	248.196	284.272	120	0	0.30284	-0.48123	0.48123	0.30284	0.6	0.9	1.2	2.93898	201.595	14.8911	13.6692	13.6692	9.77006	8.98839	8.98839	6.09349	6.09349	3.9942	3.9942	2.64755	2.64755	-0.53	22676.5	19.47	16.5241	17.47	125.899	5.10653	0	0	0	0	5.96931	4.79454	0	0	0	96.8152	6.42082
tryptophan	10.6264	-0.971962	10.6264	0.346574	0.700584	204.229	192.133	204.09	78	0	0.320317	-0.480078	0.480078	0.320317	1.46667	2.2	2.93333	2.32349	490.049	10.8365	8.10402	8.10402	7.18154	4.71624	4.71624	3.50835	3.50835	2.43194	2.43194	1.62473	1.62473	-1.81	3732.54	9.73391	3.74448	1.84536	86.7127	15.8242	6.04184	0	0	0	5.96931	4.79454	0	0	0	18.1991	11.6298
alanine	9.57407	-0.962963	9.57407	0.731481	0.451352	89.094	82.038	89.0477	36	0	0.319678	-0.480094	0.480094	0.319678	2	2.16667	2.16667	3.25759	59.8135	5.1547	3.51016	3.51016	2.64273	1.62709	1.62709	1.12691	1.12691	0.389528	0.389528	0	0	-0.57	13.6096	5.43	1.76763	1.72155	35.7648	10.8402	6.04184	0	0	0	5.96931	4.79454	0	0	0	0	6.92374
delta-dodecalactone	10.9864	0.00908166	10.9864	0.00908166	0.482463	198.306	176.13	198.162	82	0	0.305556	-0.462364	0.462364	0.305556	1.28571	2.07143	2.78571	1.97347	165.705	10.2258	9.25781	9.25781	6.8257	6.02111	6.02111	4.20699	4.20699	2.83477	2.83477	1.95664	1.95664	-0.53	1590.92	11.5442	6.85508	4.63521	87.0229	4.73686	6.10397	0	0	0	5.96931	4.79454	0	0	0	32.607	25.6833
mercury	0	0	0	0	0.483136	200.59	200.59	201.971	2	2	0	0	0	0	1	1	1	0	0	0	0.707107	6.20484	0	0	0	0	0	0	0	0	0	0.935065	0	1.93506	0.00450938	1.21284	28.0004	0	0	0	0	0	0	0	0	0	0	0	0
gamma-tocopherol	10.1025	-0.0636696	10.1025	0.0636696	0.369701	416.69	368.306	416.365	172	0	0.126259	-0.507661	0.507661	0.126259	0.9	1.46667	2.06667	1.69095	663.093	22.3112	20.943	20.943	14.1097	12.6205	12.6205	11.0441	11.0441	7.43633	7.43633	4.9449	4.9449	-1.18	2.551e+06	25.0838	11.4421	7.50198	186.362	9.84339	17.1001	0	0	0	0	0	0	0	0	72.6407	86.9649
ash	0	0	0	0	0.319638	77.946	74.922	77.9451	8	0					1	1	1	0	0	0	0.707107	3.67423	0	0	0	0	0	0	0	0	0	0.558442	0	1.55844	0.349139	3.72123	18.8047	0	0	0	0	0	17.9534	0	0	0	0	0	0
leucine	10.1098	-0.913241	10.1098	0.3575	0.583947	131.175	118.071	131.095	54	0	0.319978	-0.480086	0.480086	0.319978	1.66667	2.11111	2.22222	3.50169	101.231	7.43916	5.79462	5.79462	4.03658	3.02094	3.02094	2.57428	2.57428	1.04254	1.04254	0.608685	0.608685	-0.57	60.4718	8.43	3.45452	3.96836	54.8596	10.8402	6.04184	0	0	0	5.96931	4.79454	0	0	0	13.8475	12.3387
acetoin	9.89352	-0.787037	9.89352	0.185185	0.487858	88.106	80.042	88.0524	36	0	0.157411	-0.385639	0.385639	0.157411	1.83333	2	2	3.25759	56.5684	5.1547	3.93281	3.93281	2.64273	1.82835	1.82835	1.28662	1.28662	0.58833	0.58833	0	0	-0.37	13.6096	5.63	1.92476	1.90548	36.7898	5.10653	6.10397	5.78324	0	0	0	4.79454	0	0	0	0	13.8475
magnesium	0	0	0	0	0.300642	26.321	24.305	26.0007	4	0	0.316166	0.316166	0.316166	0.316166	1	1	1	0	0	0	0	0	0	0	0	0	0	0	0	0	0	0.766234	0	1.76623	0.0713185	1.98657	23.6384	0	0	0	0	0	23.0528	0	0	0	0	0	0
titanium	0	0	0	0	0.337688	47.867	47.867	47.9479	4	4	0	0	0	0	1	1	1	0	0	0	0.5	2.06155	0	0	0	0	0	0	0	0	0	0.714286	0	1.71429	0.114286	2.31429	22.3746	0	0	0	0	0	0	0	0	0	0	0	0
sulfur	0	0	0	0	0.35642	34.083	32.067	33.9877	8	0	-0.196935	-0.196935	0.196935	0.196935	1	1	1	0	0	0	0.5	1.5	0	0	0	0	0	0	0	0	0	0.35	0	1.35	1.20714	7.77857	14.5613	0	0	0	0	0	0	0	0	13.4957	0	0	0
copper	0	0	0	0	0.347282	63.546	63.546	62.9296	11	0	0	0	0	0	1	1	1	0	0	0	0.301511	1.24316	0	0	0	0	0	0	0	0	0	0.519481	0	1.51948	0.444481	4.21948	17.9641	0	0	0	0	0	0	0	0	0	0	0	0
n-octadecane	2.2939	1.37327	2.2939	1.37327	0.269541	254.502	216.198	254.297	110	0	-0.053306	-0.0653824	0.0653824	0.053306	0.277778	0.444444	0.611111	2.86231	112	13.3137	13.3137	13.3137	8.91421	8.91421	8.91421	5.94975	5.94975	3.95711	3.95711	2.62132	2.62132	0	9997.38	18	17	16	116.943	0	0	0	0	0	0	0	0	0	0	116.581	0
campesterol	10.2285	-0.0790068	10.2285	0.0790068	0.470129	400.691	352.307	400.371	166	0	0.0577401	-0.392797	0.392797	0.0577401	0.965517	1.72414	2.44828	1.48508	619.803	20.9743	20.2144	20.2144	13.6644	13.0405	13.0405	12.6603	12.6603	11.0536	11.0536	8.67729	8.67729	-0.3	3.3335e+06	21.9141	7.99447	3.66022	180.674	5.10653	0	0	0	0	0	0	0	0	0	66.0332	103.622
scandium	0	0	0	0	0.359265	44.956	44.956	44.9559	3	3	0	0	0	0	1	1	1	0	0	0	0.57735	2.38048	0	0	0	0	0	0	0	0	0	0.87013	0	1.87013	0.0193836	1.46714	26.2766	0	0	0	0	0	0	0	0	0	0	0	0
selenium	0	0	0	0	0.330795	80.976	78.96	81.9322	8	0					1	1	1	0	0	0	0.5	2.59808	0	0	0	0	0	0	0	0	0	0.519481	0	1.51948	0.444481	4.21948	17.9641	0	0	0	0	0	17.0687	0	0	0	0	0	0
2-(3-methyl-but-2-enyl-amino)-purin-6-one	11.4486	-0.400741	11.4486	0.215522	0.675874	217.232	206.144	217.096	82	0	0.302334	-0.350578	0.350578	0.302334	1.4375	2.25	3	2.0737	477.438	11.5436	9.05891	9.05891	7.6647	4.86264	4.86264	3.56062	3.56062	1.97097	1.97097	1.1928	1.1928	-2.11	5758.37	10.4092	4.1758	2.10365	92.6151	5.31679	6.33854	11.5473	5.95955	0	5.90718	4.79454	9.98481	9.98481	0	11.6491	13.8475
tridecanoic-acid	10.2349	-0.65781	10.2349	0.34375	0.518077	214.349	188.141	214.193	90	0	0.30284	-0.48123	0.48123	0.30284	0.8	1.2	1.6	2.89468	143.471	11.3555	10.1336	10.1336	7.27006	6.48839	6.48839	4.32572	4.32572	2.7442	2.7442	1.76366	1.76366	-0.53	1857.3	14.47	11.5442	13.47	94.0743	5.10653	0	0	0	0	5.96931	4.79454	0	0	0	64.7111	6.42082
myristic-acid	10.2596	-0.656552	10.2596	0.344264	0.488351	228.376	200.152	228.209	96	0	0.30284	-0.48123	0.48123	0.30284	0.75	1.125	1.5	2.90471	154.814	12.0626	10.8407	10.8407	7.77006	6.98839	6.98839	4.67927	4.67927	2.9942	2.9942	1.94044	1.94044	-0.53	3073.48	15.47	12.5391	13.47	100.439	5.10653	0	0	0	0	5.96931	4.79454	0	0	0	71.132	6.42082
cesium	0	0	0	0	0.422043	132.905	132.905	132.905	1	1	0	0	0	0	1	1	1	0	0	0	1	7.28011	0	0	0	0	0	0	0	0	0	2.05195	0	3.05195	0.53929	0.00131514	66.6733	0	0	0	0	0	0	0	0	0	0	0	0
chromium	0	0	0	0	0.363525	51.996	51.996	51.9405	6	2	0	0	0	0	1	1	1	0	0	0	0.408248	1.68325	0	0	0	0	0	0	0	0	0	0.532468	0	1.53247	0.410516	4.04466	18.242	0	0	0	0	0	0	0	0	0	0	0	0
tungsten	0	0	0	0	0.496357	183.84	183.84	183.951	6	2	0	0	0	0	1	1	1	0	0	0	0.408248	3.34166	0	0	0	0	0	0	0	0	0	0.688312	0	1.68831	0.141142	2.49963	21.7566	0	0	0	0	0	0	0	0	0	0	0	0
glutamic-acid	9.99388	-1.16551	9.99388	0.0231481	0.485976	147.13	138.058	147.053	58	0	0.319984	-0.481229	0.481229	0.319984	1.4	1.9	2.2	3.49073	144.583	8.14626	5.27984	5.27984	4.53658	2.73927	2.73927	1.87714	1.87714	0.986405	0.986405	0.402453	0.402453	-1.1	111.042	8.9	3.83756	3.84857	57.4504	15.9467	6.04184	0	0	0	11.9386	9.58907	0	0	0	0	6.42082
bromine	0	0	0	0	0.404131	79.904	79.904	78.9183	7	1	0	0	0	0	1	1	1	0	0	0	0.377964	1.96396	0	0	0	0	0	0	0	0	0	0.48	0	1.48	0.563333	4.81333	17.8812	0	0	0	0	0	0	0	0	0	0	0	0
vanillic-acid	10.4432	-1.04787	10.4432	0.0671296	0.693399	168.148	160.084	168.042	64	0	0.335323	-0.504254	0.504254	0.335323	1.5	2.16667	2.66667	3.1343	305.926	9.13783	6.44297	6.44297	5.64707	3.25174	3.25174	2.19178	2.19178	1.42667	1.42667	0.810656	0.810656	-1.71	482.836	8.38718	3.12651	1.47374	69.0248	14.9499	0	11.499	0	0	5.96931	0	4.79454	0	0	0	18.1991
arsenic	0	0	0	0	0.327972	76.938	74.922	76.9372	7	1					1	1	1	0	0	0	0.57735	3	0	0	0	0	0	0	0	0	0	0.558442	0	1.55844	0.349139	3.72123	18.8047	0	0	0	0	0	17.9534	0	0	0	0	0	0
alpha-terpineol	9.69941	-0.488889	9.69941	0.464074	0.57526	154.253	136.109	154.136	64	0	0.0622379	-0.390171	0.390171	0.0622379	1.54545	2.18182	2.54545	2.53858	162.202	8.48313	7.72323	7.72323	4.99902	4.37926	4.37926	4.17544	4.17544	2.63704	2.63704	1.60689	1.60689	-0.3	230.735	8.79346	2.97859	2.33321	69.1225	5.10653	0	0	0	0	0	0	0	0	0	11.6491	45.9516
caprylic-acid	10.032	-0.669909	10.032	0.337018	0.581156	144.214	128.086	144.115	60	0	0.30284	-0.48123	0.48123	0.30284	1.2	1.8	2.3	2.83859	89.2584	7.81999	6.5981	6.5981	4.77006	3.98839	3.98839	2.55795	2.55795	1.4942	1.4942	0.879779	0.879779	-0.53	142.195	9.47	6.58806	7.47	62.2496	5.10653	0	0	0	0	5.96931	4.79454	0	0	0	32.607	6.42082
octanoic-acid	10.032	-0.669909	10.032	0.337018	0.581156	144.214	128.086	144.115	60	0	0.30284	-0.48123	0.48123	0.30284	1.2	1.8	2.3	2.83859	89.2584	7.81999	6.5981	6.5981	4.77006	3.98839	3.98839	2.55795	2.55795	1.4942	1.4942	0.879779	0.879779	-0.53	142.195	9.47	6.58806	7.47	62.2496	5.10653	0	0	0	0	5.96931	4.79454	0	0	0	32.607	6.42082
gentisic-acid	10.3029	-1.26537	10.3029	0.18037	0.522491	154.121	148.073	154.027	58	0	0.33911	-0.507935	0.507935	0.33911	1.27273	1.90909	2.36364	3.23221	292.492	8.43072	5.48194	5.48194	5.10906	2.86298	2.86298	2.0066	2.0066	1.21055	1.21055	0.695328	0.695328	-1.71	267.189	7.39764	2.49436	1.40295	62.3406	15.3196	17.0625	0	0	0	5.96931	0	4.79454	0	0	0	18.1991
iron	0	0	0	0	0.342374	55.845	55.845	55.9349	8	0	0	0	0	0	1	1	1	0	0	0	0.353553	1.45774	0	0	0	0	0	0	0	0	0	0.519481	0	1.51948	0.444481	4.21948	17.9641	0	0	0	0	0	0	0	0	0	0	0	0
water	0	0	0	0	0.327748	18.015	15.999	18.0106	8	0	-0.41151	-0.41151	0.41151	0.41151	1	1	1	0	0	0	0.5	0.5	0	0	0	0	0	0	0	0	0	-0.04	0	0.96	-27.04	-104.04	6.84923	5.47619	0	0	0	0	0	0	0	0	0	0	0
limonene	3.97457	0.767315	3.97457	0.767315	0.485034	136.238	120.11	136.125	56	0	-0.0170963	-0.0998494	0.0998494	0.0170963	1.7	2.4	2.8	2.49541	162.877	7.56048	6.98313	6.98313	4.69838	4.0092	4.0092	3.36813	3.36813	2.33489	2.33489	1.41284	1.41284	-0.52	180.913	7.58549	3.04628	1.72851	63.6387	0	0	0	0	0	0	0	0	0	0	23.8012	39.0278
lead	0	0	0	0	0.430005	211.232	207.2	212.008	8	0					1	1	1	0	0	0	0	0	0	0	0	0	0	0	0	0	0	0.922078	0	1.92208	0.00658496	1.26011	27.651	0	0	0	0	0	27.2988	0	0	0	0	0	0
fluorine	0	0	0	0	0.35665	18.998	18.998	18.9984	7	1	0	0	0	0	1	1	1	0	0	0	0.377964	0.377964	0	0	0	0	0	0	0	0	0	-0.07	0	0.93	-16.3557	-61.2129	6.09714	0	0	0	0	0	0	0	0	0	0	0	0
n-pentacosane	2.30206	1.37413	2.30206	1.37413	0.169937	352.691	300.275	352.407	152	0	-0.053306	-0.0653824	0.0653824	0.053306	0.2	0.32	0.44	2.93925	186.084	18.2635	18.2635	18.2635	12.4142	12.4142	12.4142	8.42462	8.42462	5.70711	5.70711	3.85876	3.85876	0	319037	25	24	24	161.498	0	0	0	0	0	0	0	0	0	0	161.526	0
squalene	2.43395	1.17065	2.43395	1.17065	0.18587	410.73	360.33	410.391	170	0	-0.0288252	-0.0855712	0.0855712	0.0288252	0.333333	0.566667	0.833333	4.05049	577.526	22.7778	21.5352	21.5352	14.2013	12.0958	12.0958	9.49691	9.49691	5.39774	5.39774	3.33722	3.33722	-1.56	1.64758e+06	28.44	18.2283	19.7433	189.185	0	0	0	0	0	0	0	0	0	0	69.8947	119.598
chlorine	0	0	0	0	0.3701	35.453	35.453	34.9689	7	1	0	0	0	0	1	1	1	0	0	0	0.377964	1.13389	0	0	0	0	0	0	0	0	0	0.29	0	1.29	1.73828	10.0831	13.5216	0	0	0	0	0	0	0	0	0	0	0	0
iodine	0	0	0	0	0.423472	126.904	126.904	126.904	7	1	0	0	0	0	1	1	1	0	0	0	0.377964	2.53546	0	0	0	0	0	0	0	0	0	0.73	0	1.73	0.099863	2.20945	24.5123	0	0	0	0	0	0	0	0	0	0	0	0
undecanoic-acid	10.1733	-0.661127	10.1733	0.342222	0.558488	186.295	164.119	186.162	78	0	0.30284	-0.48123	0.48123	0.30284	0.923077	1.38462	1.84615	2.87292	121.259	9.94131	8.71942	8.71942	6.27006	5.48839	5.48839	3.61861	3.61861	2.2442	2.2442	1.41011	1.41011	-0.53	673.235	12.47	9.55718	11.47	81.3444	5.10653	0	0	0	0	5.96931	4.79454	0	0	0	51.8695	6.42082
potassium	0	0	0	0	0.322537	39.098	39.098	38.9637	1	1	0	0	0	0	1	1	1	0	0	0	1	4.12311	0	0	0	0	0	0	0	0	0	1.63636	0	2.63636	0.247475	0.0808081	50.291	0	0	0	0	0	0	0	0	0	0	0	0
molybdenum	0	0	0	0	0.372045	95.94	95.94	97.9054	6	2	0	0	0	0	1	1	1	0	0	0	0.408248	2.41523	0	0	0	0	0	0	0	0	0	0.688312	0	1.68831	0.141142	2.49963	21.7566	0	0	0	0	0	0	0	0	0	0	0	0
oleic-acid	10.3241	-0.664234	10.3241	0.331507	0.290517	282.468	248.196	282.256	118	0	0.30284	-0.48123	0.48123	0.30284	0.75	1.2	1.7	3.06616	233.573	14.8911	13.4097	13.4097	9.77006	8.63822	8.63822	5.72803	5.72803	3.65244	3.65244	2.34697	2.34697	-0.79	22676.5	19.21	16.2649	17.21	125.209	5.10653	0	0	0	0	5.96931	4.79454	0	0	0	70.4424	32.1041
thorium	0	0	0	0	0.551122	232.038	232.038	232.038	4	4	0	0	0	0	1	1	1	0	0	0	0.5	4.60977	0	0	0	0	0	0	0	0	0	1.32468	0	2.32468	0.0795773	0.344283	39.554	0	0	0	0	0	0	0	0	0	0	0	0
n-octacosane	2.30429	1.37431	2.30429	1.37431	0.134973	394.772	336.308	394.454	170	0	-0.053306	-0.0653824	0.0653824	0.053306	0.178571	0.285714	0.392857	2.96062	218.423	20.3848	20.3848	20.3848	13.9142	13.9142	13.9142	9.48528	9.48528	6.45711	6.45711	4.38909	4.38909	0	1.39349e+06	28	27	26	180.593	0	0	0	0	0	0	0	0	0	0	180.789	0
[truncated: 151 more columns]

## Sheet: Table-S2-e
compound	MaxEStateIndex	MinEStateIndex	MaxAbsEStateIndex	MinAbsEStateIndex	qed	MolWt	HeavyAtomMolWt	ExactMolWt	NumValenceElectrons	NumRadicalElectrons	MaxPartialCharge	MinPartialCharge	MaxAbsPartialCharge	MinAbsPartialCharge	FpDensityMorgan1	FpDensityMorgan2	FpDensityMorgan3	BalabanJ	BertzCT	Chi0	Chi0n	Chi0v	Chi1	Chi1n	Chi1v	Chi2n	Chi2v	Chi3n	Chi3v	Chi4n	Chi4v	HallKierAlpha	Ipc	Kappa1	Kappa2	Kappa3	LabuteASA	PEOE_VSA1	PEOE_VSA10	PEOE_VSA11	PEOE_VSA12	PEOE_VSA13	PEOE_VSA14	PEOE_VSA2	PEOE_VSA3	PEOE_VSA4	PEOE_VSA5	PEOE_VSA6	PEOE_VSA7
boron	0	0	0	0	0.295737	12.828	10.812	13.025	5	1	0.0642834	0.0642834	0.0642834	0.0642834	1	1	1	0	0	0	1	1	0	0	0	0	0	0	0	0	0	0.0649351	0	1.06494	13.4649	57.6649	9.69059	0	0	0	0	0	0	0	0	0	0	0	0
phosphorus	0	0	0	0	0.337828	32.99	30.974	32.9894	7	1	-0.11772	-0.11772	0.11772	0.11772	1	1	1	0	0	0	0.57735	1.73205	0	0	0	0	0	0	0	0	0	0.43	0	1.43	0.755581	5.73233	11.1193	0	0	0	0	0	0	0	0	0	9.89891	0	0
alpha-humulene	2.40162	0.311389	2.40162	0.311389	0.485103	204.357	180.165	204.188	84	0	-0.0140168	-0.0849801	0.0849801	0.0140168	1.06667	1.8	2.53333	2.79063	287.16	11.3116	10.6378	10.6378	6.9948	5.98476	5.98476	5.43883	5.43883	3.01696	3.01696	1.80081	1.80081	-0.78	1710.42	12.2903	5.34401	5.01326	94.7738	0	0	0	0	0	0	0	0	0	0	49.2978	44.9458
humulene	2.40162	0.311389	2.40162	0.311389	0.485103	204.357	180.165	204.188	84	0	-0.0140168	-0.0849801	0.0849801	0.0140168	1.06667	1.8	2.53333	2.79063	287.16	11.3116	10.6378	10.6378	6.9948	5.98476	5.98476	5.43883	5.43883	3.01696	3.01696	1.80081	1.80081	-0.78	1710.42	12.2903	5.34401	5.01326	94.7738	0	0	0	0	0	0	0	0	0	0	49.2978	44.9458
beta-caryophyllene	4.30152	0.567685	4.30152	0.567685	0.500562	204.357	180.165	204.188	84	0	-0.016706	-0.0995591	0.0995591	0.016706	1.33333	2.06667	2.73333	2.11962	293.16	11.052	10.4747	10.4747	7.00484	6.33832	6.33832	6.19177	6.19177	4.56779	4.56779	3.43994	3.43994	-0.52	1956.91	10.9801	3.80823	2.04418	94.4576	0	0	0	0	0	0	0	0	0	0	37.6486	56.2786
isocaryophyllene	4.30152	0.567685	4.30152	0.567685	0.500562	204.357	180.165	204.188	84	0	-0.016706	-0.0995591	0.0995591	0.016706	1.33333	2.06667	2.73333	2.11962	293.16	11.052	10.4747	10.4747	7.00484	6.33832	6.33832	6.19177	6.19177	4.56779	4.56779	3.43994	3.43994	-0.52	1956.91	10.9801	3.80823	2.04418	94.4576	0	0	0	0	0	0	0	0	0	0	37.6486	56.2786
beta-elemene	4.13853	0.247801	4.13853	0.247801	0.582048	204.357	180.165	204.188	84	0	-0.00835744	-0.102511	0.102511	0.00835744	1.26667	1.86667	2.26667	2.87531	284.413	11.6378	10.4747	10.4747	6.9037	5.84835	5.84835	5.42653	5.42653	4.10584	4.10584	2.78704	2.78704	-0.78	1661.18	12.2903	4.38413	2.42076	94.7738	0	0	0	0	0	0	0	0	0	6.57894	37.3038	50.3607
geraniol	8.55338	0.167316	8.55338	0.167316	0.617131	154.253	136.109	154.136	64	0	0.0614435	-0.392297	0.392297	0.0614435	1.18182	1.81818	2.27273	3.54439	150.256	8.69023	7.72323	7.72323	5.1639	4.06363	4.06363	3.0532	3.0532	1.53101	1.53101	0.846414	0.846414	-0.56	203.695	10.44	6.16958	7.33555	69.4388	5.10653	0	0	0	0	0	0	0	0	0	23.2982	33.6129
geranial	10.0205	0.84509	10.0205	0.84509	0.343706	152.237	136.109	152.12	62	0	0.142281	-0.298566	0.298566	0.142281	1.27273	1.90909	2.36364	3.62576	171.312	8.69023	7.55451	7.55451	5.1639	3.90819	3.90819	2.96925	2.96925	1.44382	1.44382	0.788002	0.788002	-0.85	203.695	10.15	5.89935	7.04236	68.806	0	6.28616	0	0	0	0	4.79454	0	0	0	17.2222	39.6889
acetyl-eugenol	10.798	-0.356694	10.798	0.356694	0.430694	206.241	192.129	206.094	80	0	0.307657	-0.492832	0.492832	0.307657	1.46667	2.2	2.73333	2.9705	369.13	11.2591	8.94836	8.94836	7.16823	4.63283	4.63283	3.07165	3.07165	1.86176	1.86176	1.2448	1.2448	-1.77	2146.35	11.3056	5.19536	3.12742	89.3201	9.47373	0	11.499	0	0	5.96931	4.79454	0	0	6.57894	12.1424	24.117
(-)-epicatechin	10.1803	-0.933439	10.1803	0.142543	0.509593	290.271	276.159	290.079	110	0	0.157305	-0.507679	0.507679	0.157305	0.904762	1.66667	2.38095	1.99788	696.803	15.1459	10.8929	10.8929	9.9524	6.369	6.369	4.99966	4.99966	3.51487	3.51487	2.46596	2.46596	-2.6	57289.6	13.3862	4.74655	2.2954	119.662	30.2695	23.3525	11.499	0	0	0	0	0	0	0	6.06637	17.6962
proanthocyanidin	11.7864	-1.50463	11.7864	0.00882078	0.167166	592.553	564.329	592.158	224	0	0.2023	-0.507967	0.507967	0.2023	0.651163	1.30233	1.95349	1.54101	1694.59	30.7394	22.5397	22.5397	20.4765	13.1983	13.1983	10.5135	10.5135	7.84381	7.84381	5.93124	5.93124	-5.2	3418251021	27.9447	10.2602	4.56554	243.634	60.1693	46.3505	23.707	5.74951	0	0	0	0	0	0	12.1327	29.8289
proanthocyanidins	11.7864	-1.50463	11.7864	0.00882078	0.167166	592.553	564.329	592.158	224	0	0.2023	-0.507967	0.507967	0.2023	0.651163	1.30233	1.95349	1.54101	1694.59	30.7394	22.5397	22.5397	20.4765	13.1983	13.1983	10.5135	10.5135	7.84381	7.84381	5.93124	5.93124	-5.2	3418251021	27.9447	10.2602	4.56554	243.634	60.1693	46.3505	23.707	5.74951	0	0	0	0	0	0	12.1327	29.8289
mannitol	8.95662	-1.66931	8.95662	0.725818	0.261263	182.172	168.06	182.079	74	0	0.110579	-0.393579	0.393579	0.110579	0.666667	0.916667	1.08333	3.98516	104.606	9.72361	6.4069	6.4069	5.54011	3.48175	3.48175	2.48103	2.48103	1.51248	1.51248	0.671209	0.671209	-0.24	358.753	11.76	5.41346	3.0154	69.3294	30.6392	24.4159	0	0	0	0	0	0	0	0	0	0
saccharose	9.99783	-2.22175	9.99783	0.668633	0.237891	342.297	320.121	342.116	136	0	0.22355	-0.393567	0.393567	0.22355	0.782609	1.3913	1.86957	2.17727	393.203	17.3614	12.0426	12.0426	10.8069	7.04946	7.04946	5.55938	5.55938	4.07033	4.07033	2.63132	2.63132	-0.44	120495	18.8924	7.20728	3.2268	130.436	55.0628	49.3346	6.29003	5.78711	0	0	0	0	0	0	0	0
nerol	8.55338	0.167316	8.55338	0.167316	0.617131	154.253	136.109	154.136	64	0	0.0614435	-0.392297	0.392297	0.0614435	1.18182	1.81818	2.27273	3.54439	150.256	8.69023	7.72323	7.72323	5.1639	4.06363	4.06363	3.0532	3.0532	1.53101	1.53101	0.846414	0.846414	-0.56	203.695	10.44	6.16958	7.33555	69.4388	5.10653	0	0	0	0	0	0	0	0	0	23.2982	33.6129
beta-selinene	4.30784	0.570718	4.30784	0.570718	0.541846	204.357	180.165	204.188	84	0	-0.0146217	-0.0998604	0.0998604	0.0146217	1.4	2.13333	2.8	2.15597	286.413	11.052	10.3116	10.3116	7.02749	6.35854	6.35854	6.03607	6.03607	4.8609	4.8609	3.66488	3.66488	-0.52	2412.1	10.9801	3.80823	1.91225	94.4576	0	0	0	0	0	0	0	0	0	0	31.2278	62.6995
stigmasterol	10.2399	-0.0870232	10.2399	0.0870232	0.4566	412.702	364.318	412.371	170	0	0.0577401	-0.392797	0.392797	0.0577401	1.03333	1.8	2.5	1.52012	673.851	21.6814	20.662	20.662	14.2024	13.262	13.262	12.4445	12.4445	10.7755	10.7755	8.82777	8.82777	-0.56	5.5681e+06	22.6274	8.41681	3.65553	186.349	5.10653	0	0	0	0	0	0	0	0	0	65.3436	110.043
(z)-beta-ocimene	3.66939	1.02796	3.66939	1.02796	0.411382	136.238	120.11	136.125	56	0	-0.0160985	-0.0988131	0.0988131	0.0160985	1.2	1.8	2.2	3.73527	154.877	7.98313	7.14626	7.14626	4.6639	3.59077	3.59077	2.66944	2.66944	1.2879	1.2879	0.563854	0.563854	-0.78	128.885	9.22	5.04062	5.3585	63.9549	0	0	0	0	0	0	0	0	0	0	35.9532	27.192
caryophyllene	4.30152	0.567685	4.30152	0.567685	0.500562	204.357	180.165	204.188	84	0	-0.016706	-0.0995591	0.0995591	0.016706	1.33333	2.06667	2.73333	2.11962	293.16	11.052	10.4747	10.4747	7.00484	6.33832	6.33832	6.19177	6.19177	4.56779	4.56779	3.43994	3.43994	-0.52	1956.91	10.9801	3.80823	2.04418	94.4576	0	0	0	0	0	0	0	0	0	0	37.6486	56.2786
geranyl-acetate	10.1343	-0.973751	10.1343	0.124985	0.609522	195.282	176.13	195.139	80	0	0.0416919	-0.55016	0.55016	0.0416919	1.07143	1.64286	2.14286	3.67045	232.706	10.9747	9.29962	9.29962	6.51974	5.0092	5.0092	3.78131	3.78131	1.93252	1.93252	1.127	1.127	-1.05	800.515	12.95	7.36288	9.04132	86.3302	9.90106	0	0	0	0	0	0	0	0	0	23.2982	46.4545
eo	10.9072	-0.91878	10.9072	0.12764	0.718002	296.41	272.218	296.178	116	0	0.130336	-0.507956	0.507956	0.130336	1.22727	2.04545	2.81818	1.7217	658.161	15.5352	13.1785	13.1785	10.4831	8.50334	8.50334	7.79806	7.79806	7.10047	7.10047	5.82191	5.82191	-1.46	148000	14.1526	4.5219	1.66442	132.111	10.2131	11.3506	0	0	0	0	0	0	0	6.42335	18.9105	79.5383
beta-sitosterol	10.2463	-0.0794187	10.2463	0.0794187	0.436096	414.718	364.318	414.386	172	0	0.0577401	-0.392797	0.392797	0.0577401	1	1.76667	2.46667	1.47315	634.275	21.6814	20.9215	20.9215	14.2024	13.5785	13.5785	12.8513	12.8513	11.2981	11.2981	9.304	9.304	-0.3	5.5681e+06	22.8784	8.56694	3.73623	187.039	5.10653	0	0	0	0	0	0	0	0	0	66.0332	110.043
coniferaldehyde	10.0321	0.0886602	10.0321	0.0886602	0.56465	178.187	168.107	178.063	68	0	0.160572	-0.504254	0.504254	0.160572	1.46154	2.23077	2.84615	2.98521	328.942	9.6818	7.22781	7.22781	6.27439	3.76506	3.76506	2.42649	2.42649	1.57102	1.57102	0.948279	0.948279	-1.77	935.273	9.31905	4.30397	2.33402	76.2709	9.84339	6.28616	11.499	0	0	0	4.79454	0	0	0	12.1424	23.7722
(e)-cinnamaldehyde	9.89137	0.770833	9.89137	0.770833	0.443369	132.162	124.098	132.058	50	0	0.142357	-0.298564	0.298564	0.142357	1.1	1.8	2.4	2.75877	223.743	7.2342	5.52705	5.52705	4.93185	3.10173	3.10173	1.90588	1.90588	1.16682	1.16682	0.714545	0.714545	-1.37	251.667	6.74587	3.61659	1.85979	59.9981	0	6.28616	0	0	0	0	4.79454	0	0	0	36.4079	11.6395
trans-cinnamaldehyde	9.89137	0.770833	9.89137	0.770833	0.443369	132.162	124.098	132.058	50	0	0.142357	-0.298564	0.298564	0.142357	1.1	1.8	2.4	2.75877	223.743	7.2342	5.52705	5.52705	4.93185	3.10173	3.10173	1.90588	1.90588	1.16682	1.16682	0.714545	0.714545	-1.37	251.667	6.74587	3.61659	1.85979	59.9981	0	6.28616	0	0	0	0	4.79454	0	0	0	36.4079	11.6395
(e)-cinnamyl-acetate	10.0656	-1.00212	10.0656	0.0866404	0.690093	175.207	164.119	175.076	68	0	0.0416919	-0.55016	0.55016	0.0416919	1.30769	2	2.61538	2.36772	288.218	9.51866	7.27216	7.27216	6.28769	4.20274	4.20274	2.72374	2.72374	1.625	1.625	0.984751	0.984751	-1.57	958.583	9.51749	5.14228	4.10949	77.5223	9.90106	0	0	0	0	0	0	0	0	0	42.4839	18.4051
(z)-cinnamaldehyde	9.89137	0.770833	9.89137	0.770833	0.443369	132.162	124.098	132.058	50	0	0.142357	-0.298564	0.298564	0.142357	1.1	1.8	2.4	2.75877	223.743	7.2342	5.52705	5.52705	4.93185	3.10173	3.10173	1.90588	1.90588	1.16682	1.16682	0.714545	0.714545	-1.37	251.667	6.74587	3.61659	1.85979	59.9981	0	6.28616	0	0	0	0	4.79454	0	0	0	36.4079	11.6395
cis-cinnamaldehyde	9.89137	0.770833	9.89137	0.770833	0.443369	132.162	124.098	132.058	50	0	0.142357	-0.298564	0.298564	0.142357	1.1	1.8	2.4	2.75877	223.743	7.2342	5.52705	5.52705	4.93185	3.10173	3.10173	1.90588	1.90588	1.16682	1.16682	0.714545	0.714545	-1.37	251.667	6.74587	3.61659	1.85979	59.9981	0	6.28616	0	0	0	0	4.79454	0	0	0	36.4079	11.6395
oleic-acid	10.3241	-0.664234	10.3241	0.331507	0.290517	282.468	248.196	282.256	118	0	0.30284	-0.48123	0.48123	0.30284	0.75	1.2	1.7	3.06616	233.573	14.8911	13.4097	13.4097	9.77006	8.63822	8.63822	5.72803	5.72803	3.65244	3.65244	2.34697	2.34697	-0.79	22676.5	19.21	16.2649	17.21	125.209	5.10653	0	0	0	0	5.96931	4.79454	0	0	0	70.4424	32.1041
(z)-methyl-isoeugenol	5.16432	0.759957	5.16432	0.759957	0.708132	178.231	164.119	178.099	70	0	0.160809	-0.49287	0.49287	0.160809	1.07692	1.76923	2.30769	3.05012	302.959	9.6818	8.20325	8.20325	6.31239	4.16214	4.16214	2.61442	2.61442	1.76671	1.76671	1.14893	1.14893	-1.44	974.294	9.64651	4.55257	2.24624	78.7936	9.47373	0	11.499	0	0	0	0	0	0	0	18.2184	24.6199
(e)-methyl-isoeugenol	5.16432	0.759957	5.16432	0.759957	0.708132	178.231	164.119	178.099	70	0	0.160809	-0.49287	0.49287	0.160809	1.07692	1.76923	2.30769	3.05012	302.959	9.6818	8.20325	8.20325	6.31239	4.16214	4.16214	2.61442	2.61442	1.76671	1.76671	1.14893	1.14893	-1.44	974.294	9.64651	4.55257	2.24624	78.7936	9.47373	0	11.499	0	0	0	0	0	0	0	18.2184	24.6199
methyl-eugenol	5.16391	0.759548	5.16391	0.759548	0.659125	178.231	164.119	178.099	70	0	0.160498	-0.49287	0.49287	0.160498	1.23077	1.92308	2.46154	2.97533	292.142	9.6818	8.04011	8.04011	6.31239	4.13283	4.13283	2.68213	2.68213	1.82799	1.82799	1.17427	1.17427	-1.44	974.294	9.64651	4.55257	2.24624	78.7936	9.47373	0	11.499	0	0	0	0	0	0	6.57894	12.1424	24.117
beta-carotene	2.37245	0.291132	2.37245	0.291132	0.243513	536.888	480.44	536.438	216	0	-0.0103986	-0.0695743	0.0695743	0.0103986	0.5	0.825	1.175	1.88564	1116.38	29.7609	27.3255	27.3255	18.8142	15.301	15.301	13.2754	13.2754	8.37653	8.37653	5.7905	5.7905	-2.86	240732069	33.347	15.8033	11.3241	247.375	0	0	0	0	0	0	0	0	0	0	146.198	102.044
fenchone	11.8103	-0.00694444	11.8103	0.00694444	0.520631	152.237	136.109	152.12	62	0	0.14411	-0.298479	0.298479	0.14411	1.36364	2	2.27273	2.41643	210.158	8.27602	7.60692	7.60692	4.96698	4.5164	4.5164	5.05119	5.05119	3.89551	3.89551	3.02616	3.02616	-0.33	384.656	7.32615	1.70131	0.692089	68.1736	0	5.78324	0	0	0	0	4.79454	0	0	0	20.7712	25.1804
camphor	11.5731	0.025463	11.5731	0.025463	0.520631	152.237	136.109	152.12	62	0	0.139099	-0.299064	0.299064	0.139099	1.36364	2	2.18182	2.47415	216.913	8.27602	7.60692	7.60692	4.983	4.5164	4.5164	4.91669	4.91669	4.48276	4.48276	2.90147	2.90147	-0.33	358.405	7.32615	1.70131	0.604769	68.1736	0	5.78324	0	0	0	0	4.79454	0	0	0	20.7712	24.1745
borneol	9.81424	-0.03125	9.81424	0.03125	0.5668	154.253	136.109	154.136	64	0	0.0601384	-0.39253	0.39253	0.0601384	1.27273	1.90909	2.09091	2.39625	185.312	8.27602	7.72323	7.72323	4.983	4.66385	4.66385	5.12625	5.12625	4.74796	4.74796	3.16151	3.16151	-0.04	358.405	7.60093	1.82009	0.658391	68.8063	5.10653	0	0	0	0	0	0	0	0	0	20.7712	36.0104
campesterol	10.2285	-0.0790068	10.2285	0.0790068	0.470129	400.691	352.307	400.371	166	0	0.0577401	-0.392797	0.392797	0.0577401	0.965517	1.72414	2.44828	1.48508	619.803	20.9743	20.2144	20.2144	13.6644	13.0405	13.0405	12.6603	12.6603	11.0536	11.0536	8.67729	8.67729	-0.3	3.3335e+06	21.9141	7.99447	3.66022	180.674	5.10653	0	0	0	0	0	0	0	0	0	66.0332	103.622
estragole	5.02148	0.900752	5.02148	0.900752	0.598021	148.205	136.109	148.089	58	0	0.118378	-0.496768	0.496768	0.118378	1.36364	2	2.45455	2.73667	223.133	8.10445	6.70921	6.70921	5.3637	3.60379	3.60379	2.34087	2.34087	1.53909	1.53909	0.928286	0.928286	-1.24	380.176	7.86246	3.81428	2.11427	67.3151	4.73686	5.74951	0	0	0	0	0	0	0	6.57894	18.2088	24.117
limonene	3.97457	0.767315	3.97457	0.767315	0.485034	136.238	120.11	136.125	56	0	-0.0170963	-0.0998494	0.0998494	0.0170963	1.7	2.4	2.8	2.49541	162.877	7.56048	6.98313	6.98313	4.69838	4.0092	4.0092	3.36813	3.36813	2.33489	2.33489	1.41284	1.41284	-0.52	180.913	7.58549	3.04628	1.72851	63.6387	0	0	0	0	0	0	0	0	0	0	23.8012	39.0278
p-cymene	2.21296	0.653333	2.21296	0.653333	0.553258	134.222	120.11	134.11	54	0	-0.0218821	-0.059042	0.059042	0.0218821	1	1.5	1.9	2.89376	193.783	7.56048	6.88675	6.88675	4.69838	3.76474	3.76474	3.06538	3.06538	1.74402	1.74402	0.951353	0.951353	-0.78	180.913	7.32846	2.86948	1.59829	62.8912	0	0	0	0	0	0	0	0	0	0	43.6764	18.4051
alpha-terpinene	2.28125	0.740139	2.28125	0.740139	0.518498	136.238	120.11	136.125	56	0	-0.025688	-0.0730093	0.0730093	0.025688	1.2	1.9	2.3	2.64299	170.477	7.56048	7.14626	7.14626	4.69838	4.06117	4.06117	3.4093	3.4093	2.13152	2.13152	1.2386	1.2386	-0.52	180.913	7.58549	3.04628	1.72851	63.6387	0	0	0	0	0	0	0	0	0	0	37.1457	25.6833
gamma-terpinene	2.375	0.740139	2.375	0.740139	0.485034	136.238	120.11	136.125	56	0	-0.0133454	-0.0812226	0.0812226	0.0133454	1.2	1.9	2.3	2.53851	170.477	7.56048	7.14626	7.14626	4.69838	4.04433	4.04433	3.39246	3.39246	2.11403	2.11403	1.22224	1.22224	-0.52	180.913	7.58549	3.04628	1.72851	63.6387	0	0	0	0	0	0	0	0	0	0	37.1457	25.6833
gamma-terpineol	9.65141	-0.389931	9.65141	0.389931	0.531721	154.253	136.109	154.136	64	0	0.0625477	-0.39016	0.39016	0.0625477	1.27273	1.72727	2.09091	2.55925	161.312	8.48313	7.77564	7.77564	5.01164	4.38782	4.38782	4.10049	4.10049	2.63782	2.63782	1.59036	1.59036	-0.3	230.735	8.79346	2.97859	2.33321	69.1225	5.10653	0	0	0	0	0	0	0	0	0	11.1462	46.4545
terpinolene	2.35301	1.20255	2.35301	1.20255	0.447306	136.238	120.11	136.125	56	0	-0.013365	-0.0815245	0.0815245	0.013365	1.3	2	2.4	2.66873	178.215	7.56048	7.19867	7.19867	4.69838	4.00758	4.00758	3.35815	3.35815	2.22514	2.22514	1.30374	1.30374	-0.52	180.913	7.58549	3.04628	1.72851	63.6387	0	0	0	0	0	0	0	0	0	0	22.7953	40.0337
bornyl-acetate	10.6737	-0.875394	10.6737	0.233866	0.670969	195.282	176.13	195.139	80	0	0.0416809	-0.55016	0.55016	0.0416809	1.42857	2.07143	2.42857	2.22554	269.495	10.5605	9.29962	9.29962	6.37685	5.5757	5.5757	5.88351	5.88351	5.38787	5.38787	3.87943	3.87943	-0.53	1415.2	10.0038	2.73984	1.05822	85.6977	9.90106	0	0	0	0	0	0	0	0	0	20.7712	48.3491
eugenol-acetate	10.2515	-1.26646	10.2515	0.388437	0.658189	221.232	208.128	221.082	86	0	0.161249	-0.546433	0.546433	0.161249	1.5	2.25	2.8125	2.83336	384.605	11.9663	9.06371	9.06371	7.66823	4.77506	4.77506	3.13869	3.13869	1.9536	1.9536	1.26156	1.26156	-1.97	3646.61	12.1013	5.80075	3.30931	94.1143	19.3748	6.60688	11.499	0	0	0	0	0	0	6.57894	12.1424	24.117
alpha-terpineol	9.69941	-0.488889	9.69941	0.464074	0.57526	154.253	136.109	154.136	64	0	0.0622379	-0.390171	0.390171	0.0622379	1.54545	2.18182	2.54545	2.53858	162.202	8.48313	7.72323	7.72323	4.99902	4.37926	4.37926	4.17544	4.17544	2.63704	2.63704	1.60689	1.60689	-0.3	230.735	8.79346	2.97859	2.33321	69.1225	5.10653	0	0	0	0	0	0	0	0	0	11.6491	45.9516
borneol-acetate	10.7189	-1.13697	10.7189	0.0388889	0.731204	211.281	192.129	211.134	86	0	0.0760502	-0.550056	0.550056	0.0760502	1.46667	2.06667	2.4	2.36058	309.989	11.4831	9.66949	9.66949	6.72878	5.65124	5.65124	6.07389	6.07389	5.4835	5.4835	3.92495	3.92495	-0.57	1882.25	10.9317	2.75782	1.12853	90.4919	15.0076	0	0	0	0	0	0	0	0	0	20.7712	30.5954
thiamin	8.97518	0	8.97518	0	0.618089	300.815	283.679	300.081	104	0	0.224996	-1	1	0.224996	1.42105	2.15789	2.78947	1.8e-06	558.658	13.121	10.9284	12.5009	8.61339	5.76756	6.64722	4.16105	5.10037	2.85459	3.99854	1.76678	2.75086	-1.24	14107.5	15.8163	6.79024	3.61981	122.11	23.2472	11.6423	12.2387	5.51054	0	0	0	9.96796	4.5671	0	11.3368	6.92374
2-vinylphenol	9.03926	0.284722	9.03926	0.284722	0.600841	120.151	112.087	120.058	46	0	0.122272	-0.507335	0.507335	0.122272	1.33333	2	2.44444	3.14798	215.563	6.69023	5.04107	5.04107	4.34254	2.74788	2.74788	1.76294	1.76294	1.15667	1.15667	0.660141	0.660141	-1.24	130.651	5.88887	2.35446	1.10751	54.2659	5.10653	5.74951	0	0	0	0	0	0	0	0	30.8541	6.06637
eugenol	9.25235	0.171585	9.25235	0.171585	0.69328	164.204	152.108	164.084	64	0	0.16026	-0.504255	0.504255	0.16026	1.58333	2.33333	2.91667	2.95956	279.167	8.97469	7.07908	7.07908	5.77439	3.74406	3.74406	2.499	2.499	1.62417	1.62417	1.01567	1.01567	-1.44	552.947	8.6547	3.80966	1.78401	72.1093	9.84339	0	11.499	0	0	0	0	0	0	6.57894	12.1424	24.117
methyl-chavicol	9.1861	0.359085	9.1861	0.359085	0.638471	148.205	136.109	148.089	58	0	0.118	-0.507687	0.507687	0.118	1.54545	2.27273	2.81818	2.94737	263.575	8.26758	6.67083	6.67083	5.23638	3.63169	3.63169	2.61364	2.61364	1.64124	1.64124	1.0112	1.0112	-1.24	310.224	7.86246	3.23986	1.83749	66.9958	5.10653	5.74951	0	0	0	0	0	0	0	6.57894	18.2088	30.5378
alpha-phellandrene	2.33333	0.781204	2.33333	0.781204	0.519119	136.238	120.11	136.125	56	0	-0.0172389	-0.0810133	0.0810133	0.0172389	1.5	2.2	2.6	2.52082	160.877	7.56048	7.09386	7.09386	4.69838	4.04855	4.04855	3.45083	3.45083	2.17461	2.17461	1.23835	1.23835	-0.52	180.913	7.58549	3.04628	1.72851	63.6387	0	0	0	0	0	0	0	0	0	0	37.6486	25.1804
2-phenylacetaldehyde	9.97426	0.528611	9.97426	0.528611	0.539395	120.151	112.087	120.058	46	0	0.12386	-0.303028	0.303028	0.12386	1.22222	1.88889	2.44444	2.71953	179.019	6.5271	5.07946	5.07946	4.43185	2.90819	2.90819	1.85639	1.85639	1.16186	1.16186	0.710318	0.710318	-1.11	145.167	6.01674	3.02445	1.6844	54.3228	4.79454	6.28616	0	0	0	0	0	0	0	0	30.3318	5.56345
2-phenylethanol	8.51969	0.240093	8.51969	0.240093	0.624975	122.167	112.087	122.073	48	0	0.0470945	-0.396031	0.396031	0.0470945	1.11111	1.77778	2.33333	2.6149	157.478	6.5271	5.24818	5.24818	4.43185	3.08046	3.08046	1.95921	1.95921	1.2433	1.2433	0.773777	0.773777	-0.82	145.167	6.30225	3.25399	1.85904	54.9555	5.10653	0	0	0	0	0	0	0	0	0	30.3318	11.9843
phenyl-ethyl-alcohol	8.51969	0.240093	8.51969	0.240093	0.624975	122.167	112.087	122.073	48	0	0.0470945	-0.396031	0.396031	0.0470945	1.11111	1.77778	2.33333	2.6149	157.478	6.5271	5.24818	5.24818	4.43185	3.08046	3.08046	1.95921	1.95921	1.2433	1.2433	0.773777	0.773777	-0.82	145.167	6.30225	3.25399	1.85904	54.9555	5.10653	0	0	0	0	0	0	0	0	0	30.3318	11.9843
2-phenylethyl-benzoate	11.6127	-0.262471	11.6127	0.262471	0.748738	226.275	212.163	226.099	86	0	0.337629	-0.461743	0.461743	0.337629	0.882353	1.47059	2.11765	1.81659	462.795	11.9244	9.50421	9.50421	8.36017	5.62184	5.62184	3.73754	3.73754	2.47621	2.47621	1.56383	1.56383	-2.09	11092.5	11.397	5.8484	3.45137	100.858	4.73686	0	0	0	0	5.96931	0	4.79454	0	0	48.5309	17.6962
2-phenylethyl-propionate	10.7798	-0.128767	10.7798	0.128767	0.660429	178.231	164.119	178.099	70	0	0.305008	-0.465329	0.465329	0.305008	1.30769	2	2.61538	2.24138	254.053	9.51866	7.82457	7.82457	6.3257	4.52182	4.52182	2.80962	2.80962	1.78529	1.78529	1.02946	1.02946	-1.31	1042.73	9.77554	5.35573	3.74088	78.5312	4.73686	0	0	0	0	5.96931	4.79454	0	0	0	37.2556	5.56345
o-methoxycinnamaldehyde	10.0502	0.7425	10.0502	0.7425	0.500939	162.188	152.108	162.068	62	0	0.14236	-0.496137	0.496137	0.14236	1.33333	2.08333	2.75	2.96097	289.645	8.81155	6.85795	6.85795	5.88054	3.63077	3.63077	2.23715	2.23715	1.49328	1.49328	0.947067	0.947067	-1.57	651.276	8.52588	4.33735	1.95467	71.4766	4.73686	12.0357	0	0	0	0	4.79454	0	0	0	18.1991	18.2184
(e)(e)-farnesol	8.71504	0.161807	8.71504	0.161807	0.63303	222.372	196.164	222.198	92	0	0.0614435	-0.392297	0.392297	0.0614435	0.8125	1.3125	1.8125	3.78818	265.16	12.3889	11.2148	11.2148	7.55775	6.1141	6.1141	4.64235	4.64235	2.56248	2.56248	1.49472	1.49472	-0.82	2341.94	15.18	9.40914	9.72428	100.574	5.10653	0	0	0	0	0	0	0	0	0	34.9474	53.3782
car-3-ene	2.4265	0.674861	2.4265	0.674861	0.448983	136.238	120.11	136.125	56	0	-0.0285673	-0.0852922	0.0852922	0.0285673	1.4	2.1	2.6	2.13014	186.215	7.35337	7.14626	7.14626	4.62103	4.27766	4.27766	4.52466	4.52466	3.55004	3.55004	2.48917	2.48917	-0.26	289.683	6.4502	1.66374	0.679954	63.3225	0	0	0	0	0	0	0	0	0	0	25.4966	37.0162
citronellal	10.0969	0.544537	10.0969	0.544537	0.439269	154.253	136.109	154.136	64	0	0.119756	-0.303392	0.303392	0.119756	1.45455	2.09091	2.54545	3.37636	131.808	8.69023	7.76162	7.76162	5.1639	4.23472	4.23472	3.36637	3.36637	1.71065	1.71065	0.938644	0.938644	-0.59	203.695	10.41	6.14158	7.30523	69.4956	4.79454	6.28616	0	0	0	0	0	0	0	0	18.5729	32.607
(e)-beta-ocimene	3.66939	1.02796	3.66939	1.02796	0.411382	136.238	120.11	136.125	56	0	-0.0160985	-0.0988131	0.0988131	0.0160985	1.2	1.8	2.2	3.73527	154.877	7.98313	7.14626	7.14626	4.6639	3.59077	3.59077	2.66944	2.66944	1.2879	1.2879	0.563854	0.563854	-0.78	128.885	9.22	5.04062	5.3585	63.9549	0	0	0	0	0	0	0	0	0	0	35.9532	27.192
linalol	9.48877	-0.702431	9.48877	0.702431	0.617129	154.253	136.109	154.136	64	0	0.0799543	-0.386092	0.386092	0.0799543	1.54545	2.09091	2.45455	3.70591	150.256	8.90578	7.72323	7.72323	4.97716	3.97101	3.97101	3.38145	3.38145	1.64281	1.64281	0.755127	0.755127	-0.56	169.853	10.44	4.34526	5.86373	69.4388	5.10653	0	0	0	0	0	0	0	0	6.57894	17.7251	33.6129
linalool	9.48877	-0.702431	9.48877	0.702431	0.617129	154.253	136.109	154.136	64	0	0.0799543	-0.386092	0.386092	0.0799543	1.54545	2.09091	2.45455	3.70591	150.256	8.90578	7.72323	7.72323	4.97716	3.97101	3.97101	3.38145	3.38145	1.64281	1.64281	0.755127	0.755127	-0.56	169.853	10.44	4.34526	5.86373	69.4388	5.10653	0	0	0	0	0	0	0	0	6.57894	17.7251	33.6129
linalyl-acetate	10.4965	-1.00963	10.4965	0.0487122	0.608572	195.282	176.13	195.139	80	0	0.0422377	-0.550138	0.550138	0.0422377	1.5	2.07143	2.42857	4.18756	236.706	11.1902	9.29962	9.29962	6.39366	4.86276	4.86276	4.22709	4.22709	2.30901	2.30901	1.28293	1.28293	-1.05	690.358	12.95	5.63216	5.57073	86.3302	9.90106	0	0	0	0	0	0	0	0	6.57894	24.6489	38.5249
piperitone	11.3698	0.290463	11.3698	0.290463	0.564059	152.237	136.109	152.12	62	0	0.158469	-0.294539	0.294539	0.158469	1.54545	2.18182	2.63636	2.68372	189.049	8.43072	7.55451	7.55451	5.10906	4.31999	4.31999	3.78224	3.78224	2.40853	2.40853	1.60936	1.60936	-0.59	252.107	8.50606	3.20519	1.91871	68.4898	0	0	5.78324	0	0	0	4.79454	0	0	0	19.4206	31.7593
beta-phellandrene	3.92114	0.795694	3.92114	0.795694	0.519119	136.238	120.11	136.125	56	0	-0.0204025	-0.0958427	0.0958427	0.0204025	1.6	2.3	2.7	2.52585	151.421	7.56048	6.93072	6.93072	4.69838	4.05873	4.05873	3.46391	3.46391	2.23421	2.23421	1.34686	1.34686	-0.52	180.913	7.58549	3.04628	1.72851	63.6387	0	0	0	0	0	0	0	0	0	0	38.1516	24.6775
(e)-cinnamyl-alcohol	8.44077	0.106046	8.44077	0.106046	0.65221	134.178	124.098	134.073	52	0	0.0615174	-0.392295	0.392295	0.0615174	1.2	1.9	2.5	2.67065	201.228	7.2342	5.69577	5.69577	4.93185	3.25717	3.25717	1.99563	1.99563	1.21528	1.21528	0.752937	0.752937	-1.08	251.667	7.03211	3.85402	2.03378	60.6309	5.10653	0	0	0	0	0	0	0	0	0	42.4839	5.56345
trans-cinnamic-acid	10.0858	-0.922358	10.0858	0.898056	0.64892	148.161	140.097	148.052	56	0	0.327821	-0.478074	0.478074	0.327821	1.27273	1.90909	2.45455	2.72177	262.151	8.10445	5.89691	5.89691	5.28769	3.2491	3.2491	2.08225	2.08225	1.21793	1.21793	0.731664	0.731664	-1.57	349.029	7.53604	3.56215	2.66782	64.7924	5.10653	0	0	0	0	5.96931	0	4.79454	0	0	30.3318	11.6395
3-phenylpropanal	9.97818	0.628981	9.97818	0.628981	0.576109	134.178	124.098	134.073	52	0	0.119821	-0.30339	0.30339	0.119821	1.2	1.9	2.5	2.49877	191.143	7.2342	5.78656	5.78656	4.93185	3.40819	3.40819	2.19094	2.19094	1.39369	1.39369	0.870269	0.870269	-1.11	251.667	7.00249	3.82933	2.01555	60.6878	4.79454	6.28616	0	0	0	0	0	0	0	0	30.3318	11.9843
hydrocinnamaldehyde	9.97818	0.628981	9.97818	0.628981	0.576109	134.178	124.098	134.073	52	0	0.119821	-0.30339	0.30339	0.119821	1.2	1.9	2.5	2.49877	191.143	7.2342	5.78656	5.78656	4.93185	3.40819	3.40819	2.19094	2.19094	1.39369	1.39369	0.870269	0.870269	-1.11	251.667	7.00249	3.82933	2.01555	60.6878	4.79454	6.28616	0	0	0	0	0	0	0	0	30.3318	11.9843
benzyl-acetate	10.0615	-0.991803	10.0615	0.101204	0.622505	149.169	140.097	149.061	58	0	0.041714	-0.55016	0.55016	0.041714	1.27273	1.90909	2.45455	2.45302	228.578	8.10445	6.11746	6.11746	5.28769	3.52604	3.52604	2.35761	2.35761	1.46062	1.46062	0.891077	0.891077	-1.31	349.029	7.7932	3.76048	2.84605	65.482	9.90106	0	0	0	0	0	0	0	0	0	30.3318	18.4051
alpha-pinene	2.43461	0.637731	2.43461	0.637731	0.448983	136.238	120.11	136.125	56	0	-0.0148922	-0.0850129	0.0850129	0.0148922	1.5	2.2	2.5	2.29663	186.215	7.35337	7.14626	7.14626	4.62103	4.28769	4.28769	4.49042	4.49042	3.74452	3.74452	2.65909	2.65909	-0.26	188.721	6.4502	1.66374	0.574462	63.3225	0	0	0	0	0	0	0	0	0	0	25.4966	37.0162
vanillin	10.2487	0.0399074	10.2487	0.0399074	0.647744	152.149	144.085	152.047	58	0	0.160689	-0.504254	0.504254	0.160689	1.54545	2.27273	2.81818	3.11616	268.04	8.26758	6.07311	6.07311	5.27439	3.09839	3.09839	2.04914	2.04914	1.33986	1.33986	0.767521	0.767521	-1.51	343.176	7.59537	3.05314	1.49037	64.2306	9.84339	6.28616	11.499	0	0	0	4.79454	0	0	0	0	18.1991
alpha-thujene	2.43866	0.740162	2.43866	0.740162	0.486013	136.238	120.11	136.125	56	0	-0.0138018	-0.0847243	0.0847243	0.0138018	1.6	2.3	2.5	2.16631	188.215	7.35337	7.14626	7.14626	4.66634	4.333	4.333	4.29684	4.29684	3.62157	3.62157	2.52816	2.52816	-0.26	340.727	6.4502	1.66374	0.574462	63.3225	0	0	0	0	0	0	0	0	0	0	25.4966	37.0162
sabinene	4.10428	0.733218	4.10428	0.733218	0.486013	136.238	120.11	136.125	56	0	-0.0140901	-0.0995596	0.0995596	0.0140901	1.6	2.3	2.5	2.1771	178.477	7.35337	6.98313	6.98313	4.66634	4.34319	4.34319	4.30282	4.30282	3.67222	3.67222	2.64253	2.64253	-0.26	340.727	6.4502	1.66374	0.574462	63.3225	0	0	0	0	0	0	0	0	0	0	25.9995	36.5133
phenylethyl-acetate	10.0784	-0.96673	10.0784	0.147713	0.657024	163.196	152.108	163.076	64	0	0.0413953	-0.550172	0.550172	0.0413953	1.25	1.91667	2.5	2.29057	241.275	8.81155	6.82457	6.82457	5.78769	4.02604	4.02604	2.71116	2.71116	1.68918	1.68918	1.08153	1.08153	-1.31	567.115	8.78355	4.54402	3.19116	71.8469	9.90106	0	0	0	0	0	0	0	0	0	30.3318	24.8259
cuminaldehyde	10.2876	0.537687	10.2876	0.537687	0.589055	148.205	136.109	148.089	58	0	0.149548	-0.297896	0.297896	0.149548	1.18182	1.72727	2.09091	2.90982	233.555	8.26758	6.87235	6.87235	5.23638	3.78912	3.78912	2.93922	2.93922	1.73922	1.73922	0.959479	0.959479	-1.11	335.479	7.99111	3.33081	1.90349	67.0527	0	6.28616	0	0	0	0	4.79454	0	0	0	38.1129	11.4814
3-phenyl-propyl-acetate	10.0995	-0.950869	10.0995	0.173446	0.632816	177.223	164.119	177.092	70	0	0.0413838	-0.550172	0.550172	0.0413838	1.15385	1.84615	2.46154	2.16862	254.053	9.51866	7.53168	7.53168	6.28769	4.52604	4.52604	3.06471	3.06471	1.93918	1.93918	1.24314	1.24314	-1.31	958.583	9.77554	5.35573	4.30735	78.2119	9.90106	0	0	0	0	0	0	0	0	0	30.3318	31.2467
phenylpropyl-acetate	10.0995	-0.950869	10.0995	0.173446	0.632816	177.223	164.119	177.092	70	0	0.0413838	-0.550172	0.550172	0.0413838	1.15385	1.84615	2.46154	2.16862	254.053	9.51866	7.53168	7.53168	6.28769	4.52604	4.52604	3.06471	3.06471	1.93918	1.93918	1.24314	1.24314	-1.31	958.583	9.77554	5.35573	4.30735	78.2119	9.90106	0	0	0	0	0	0	0	0	0	30.3318	31.2467
safrole	5.22891	0.340155	5.22891	0.340155	0.620128	162.188	152.108	162.068	62	0	0.2308	-0.453595	0.453595	0.2308	1.33333	2.16667	3	2.31674	304.707	8.38891	6.74722	6.74722	5.89818	3.89368	3.89368	2.68041	2.68041	1.81702	1.81702	1.23459	1.23459	-1.44	1042.98	7.22211	2.89325	1.15737	71.4228	9.47373	0	11.499	6.79294	0	0	0	0	0	6.57894	12.1424	24.117
camphene	4.18963	0.475116	4.18963	0.475116	0.448983	136.238	120.11	136.125	56	0	-0.0116138	-0.0990293	0.0990293	0.0116138	1.4	2.1	2.4	2.33677	176.477	7.35337	6.98313	6.98313	4.62103	4.3139	4.3139	4.45383	4.45383	3.77367	3.77367	2.74176	2.74176	-0.26	293.977	6.4502	1.66374	0.574462	63.3225	0	0	0	0	0	0	0	0	0	0	25.9995	36.5133
beta-pinene	4.12873	0.606481	4.12873	0.606481	0.448983	136.238	120.11	136.125	56	0	-0.0149058	-0.0995603	0.0995603	0.0149058	1.5	2.2	2.5	2.23108	174.477	7.35337	6.98313	6.98313	4.62103	4.29788	4.29788	4.5035	4.5035	3.77724	3.77724	2.73252	2.73252	-0.26	188.721	6.4502	1.66374	0.574462	63.3225	0	0	0	0	0	0	0	0	0	0	25.9995	36.5133
riboflavin	12.1652	-1.63794	12.1652	0.0516284	0.328412	376.369	356.209	376.138	144	0	0.349448	-0.393579	0.393579	0.349448	1.07407	1.74074	2.40741	2.27529	1075.45	19.878	14.748	14.748	12.7225	8.29481	8.29481	6.49875	6.49875	4.56954	4.56954	2.89422	2.89422	-2.66	876018	19.1113	7.15806	3.47065	152.292	24.9932	18.3119	11.5183	0	5.55927	5.68974	9.77852	9.77852	4.98398	0	0	37.1071
myrcene	3.82271	1.03639	3.82271	1.03639	0.409786	136.238	120.11	136.125	56	0	-0.0250137	-0.0988125	0.0988125	0.0250137	1.4	2	2.4	3.4629	145.421	7.98313	6.98313	6.98313	4.6639	3.60095	3.60095	2.68252	2.68252	1.30671	1.30671	0.648301	0.648301	-0.78	128.885	9.22	5.04062	5.3585	63.9549	0	0	0	0	0	0	0	0	0	0	36.4561	26.6891
gamma-cadinene	4.28808	0.800787	4.28808	0.800787	0.548342	204.357	180.165	204.188	84	0	-0.0134352	-0.0995591	0.0995591	0.0134352	1.26667	2	2.66667	2.24063	282.413	10.9996	10.4223	10.4223	7.09222	6.44254	6.44254	5.84033	5.84033	4.46512	4.46512	3.5096	3.5096	-0.52	2599.65	10.9801	4.15457	2.04418	94.4576	0	0	0	0	0	0	0	0	0	0	37.6486	56.2786
ash	0	0	0	0	0.319638	77.946	74.922	77.9451	8	0					1	1	1	0	0	0	0.707107	3.67423	0	0	0	0	0	0	0	0	0	0.558442	0	1.55844	0.349139	3.72123	18.8047	0	0	0	0	0	17.9534	0	0	0	0	0	0
benzaldehyde	10.0065	0.729167	10.0065	0.729167	0.495636	106.124	100.076	106.042	40	0	0.149548	-0.297896	0.297896	0.149548	1.125	1.75	2.125	2.99105	167.002	5.81999	4.37235	4.37235	3.93185	2.43506	2.43506	1.52853	1.52853	0.935655	0.935655	0.531606	0.531606	-1.11	91.3676	5.03514	2.26245	0.936277	47.9579	0	6.28616	0	0	0	0	4.79454	0	0	0	30.3318	0
bromine	0	0	0	0	0.404131	79.904	79.904	78.9183	7	1	0	0	0	0	1	1	1	0	0	0	0.377964	1.96396	0	0	0	0	0	0	0	0	0	0.48	0	1.48	0.563333	4.81333	17.8812	0	0	0	0	0	0	0	0	0	0	0	0
methyl-vinyl-ketone	9.69444	0.0185185	9.69444	0.0185185	0.416141	70.091	64.043	70.0419	28	0	0.151524	-0.295204	0.295204	0.151524	2	2.2	2.2	3.20481	54.6683	4.28446	3.19271	3.19271	2.27006	1.40105	1.40105	0.814775	0.814775	0.287457	0.287457	0	0	-0.59	9.65148	4.41	1.70326	3.41	31.306	0	0	5.78324	0	0	0	4.79454	0	0	0	6.57894	12.9998
calcium-oxalate	8.92593	-2.18519	8.92593	0	0.246551	128.096	128.096	127.942	34	0	2	-0.543498	2	0.543498	1	1.14286	1.14286	0	75.6906	5.1547	3.3401	5.54847	2.64273	1.0665	1.0665	0.574915	0.574915	0.166667	0.166667	0	0	0.19974	13.6096	10.2353	4.36104	6.19974	69.1315	19.8021	0	0	0	0	37.7382	0	0	0	0	0	0
coumarin	10.7168	-0.30213	10.7168	0.30213	0.530222	146.145	140.097	146.037	54	0	0.33569	-0.422729	0.422729	0.33569	1	1.81818	2.72727	2.93535	428.511	7.6818	5.7806	5.7806	5.36017	3.35041	3.35041	2.29226	2.29226	1.52854	1.52854	1.01138	1.01138	-1.57	487.853	6.16025	2.23497	1.02612	63.0794	4.41715	5.58302	0	0	0	5.62559	0	4.79454	0	0	18.1991	12.1327
chromium	0	0	0	0	0.363525	51.996	51.996	51.9405	6	2	0	0	0	0	1	1	1	0	0	0	0.408248	1.68325	0	0	0	0	0	0	0	0	0	0.532468	0	1.53247	0.410516	4.04466	18.242	0	0	0	0	0	0	0	0	0	0	0	0
cobalt	0	0	0	0	0.36805	58.933	58.933	58.9332	9	0	0	0	0	0	1	1	1	0	0	0	0.333333	1.37437	0	0	0	0	0	0	0	0	0	0.506494	0	1.50649	0.480852	4.40393	17.6885	0	0	0	0	0	0	0	0	0	0	0	0
copper	0	0	0	0	0.347282	63.546	63.546	62.9296	11	0	0	0	0	0	1	1	1	0	0	0	0.301511	1.24316	0	0	0	0	0	0	0	0	0	0.519481	0	1.51948	0.444481	4.21948	17.9641	0	0	0	0	0	0	0	0	0	0	0	0
lauric-acid	10.2064	-0.659309	10.2064	0.34309	0.541253	200.322	176.13	200.178	84	0	0.30284	-0.48123	0.48123	0.30284	0.857143	1.28571	1.71429	2.88406	132.283	10.6484	9.42653	9.42653	6.77006	5.98839	5.98839	3.97217	3.97217	2.4942	2.4942	1.58689	1.58689	-0.53	1119.28	13.47	10.5502	11.47	87.7094	5.10653	0	0	0	0	5.96931	4.79454	0	0	0	58.2903	6.42082
linalool-acetate	9.48877	-0.833333	9.48877	0.702431	0.707366	214.305	192.129	214.157	88	0	0.299685	-0.481433	0.481433	0.299685	1.4	1.8	2.06667	0	219.022	12.4831	10.0787	10.0787	6.70921	4.89874	4.89874	3.90046	3.90046	1.64281	1.64281	0.755127	0.755127	-1.09	734.767	16.3439	8.23748	19.3562	92.1302	10.2131	0	0	0	5.96931	0	4.79454	0	0	6.57894	17.7251	33.6129
isoeugenol	9.25409	0.171994	9.25409	0.171994	0.726993	164.204	152.108	164.084	64	0	0.160572	-0.504254	0.504254	0.160572	1.41667	2.16667	2.75	3.04583	289.89	8.97469	7.24221	7.24221	5.77439	3.77337	3.77337	2.43129	2.43129	1.5629	1.5629	0.990334	0.990334	-1.44	552.947	8.6547	3.80966	1.78401	72.1093	9.84339	0	11.499	0	0	0	0	0	0	0	18.2184	24.6199
cinnamic-acid-methyl-ester	10.6761	-0.334395	10.6761	0.334395	0.489876	162.188	152.108	162.068	62	0	0.329985	-0.465851	0.465851	0.329985	1.33333	2	2.58333	2.63787	275.15	8.81155	6.85795	6.85795	5.8257	3.63786	3.63786	2.26718	2.26718	1.41262	1.41262	0.796458	0.796458	-1.57	638.342	8.52588	4.33735	2.5802	71.4766	4.73686	0	0	0	0	5.96931	0	4.79454	0	0	30.3318	11.6395
methyl-cinnamate	10.6761	-0.334395	10.6761	0.334395	0.489876	162.188	152.108	162.068	62	0	0.329985	-0.465851	0.465851	0.329985	1.33333	2	2.58333	2.63787	275.15	8.81155	6.85795	6.85795	5.8257	3.63786	3.63786	2.26718	2.26718	1.41262	1.41262	0.796458	0.796458	-1.57	638.342	8.52588	4.33735	2.5802	71.4766	4.73686	0	0	0	0	5.96931	0	4.79454	0	0	30.3318	11.6395
farnesol	8.71504	0.161807	8.71504	0.161807	0.63303	222.372	196.164	222.198	92	0	0.0614435	-0.392297	0.392297	0.0614435	0.8125	1.3125	1.8125	3.78818	265.16	12.3889	11.2148	11.2148	7.55775	6.1141	6.1141	4.64235	4.64235	2.56248	2.56248	1.49472	1.49472	-0.82	2341.94	15.18	9.40914	9.72428	100.574	5.10653	0	0	0	0	0	0	0	0	0	34.9474	53.3782
calcium	0	0	0	0	0.307585	42.094	40.078	41.9782	4	0					1	1	1	0	0	0	0	0	0	0	0	0	0	0	0	0	0	1.25974	0	2.25974	0.0535547	0.434998	37.4842	0	0	0	0	0	37.7382	0	0	0	0	0	0
cinnamyl-acetate	10.0656	-1.00212	10.0656	0.0866404	0.690093	175.207	164.119	175.076	68	0	0.0416919	-0.55016	0.55016	0.0416919	1.30769	2	2.61538	2.36772	288.218	9.51866	7.27216	7.27216	6.28769	4.20274	4.20274	2.72374	2.72374	1.625	1.625	0.984751	0.984751	-1.57	958.583	9.51749	5.14228	4.10949	77.5223	9.90106	0	0	0	0	0	0	0	0	0	42.4839	18.4051
(z)-cinnamyl-acetate	10.0656	-1.00212	10.0656	0.0866404	0.690093	175.207	164.119	175.076	68	0	0.0416919	-0.55016	0.55016	0.0416919	1.30769	2	2.61538	2.36772	288.218	9.51866	7.27216	7.27216	6.28769	4.20274	4.20274	2.72374	2.72374	1.625	1.625	0.984751	0.984751	-1.57	958.583	9.51749	5.14228	4.10949	77.5223	9.90106	0	0	0	0	0	0	0	0	0	42.4839	18.4051
cinnamic-acid-ethyl-ester	10.9073	-0.299673	10.9073	0.299673	0.521289	176.215	164.119	176.084	68	0	0.330251	-0.462825	0.462825	0.330251	1.38462	2.07692	2.69231	2.53821	288.218	9.51866	7.56506	7.56506	6.3257	4.2254	4.2254	2.49607	2.49607	1.49804	1.49804	0.918788	0.918788	-1.57	1015.52	9.51749	5.14228	3.55965	77.8416	4.73686	0	0	0	0	5.96931	0	4.79454	0	0	30.3318	18.5632
ethyl-cinnamate	10.9073	-0.299673	10.9073	0.299673	0.521289	176.215	164.119	176.084	68	0	0.330251	-0.462825	0.462825	0.330251	1.38462	2.07692	2.69231	2.53821	288.218	9.51866	7.56506	7.56506	6.3257	4.2254	4.2254	2.49607	2.49607	1.49804	1.49804	0.918788	0.918788	-1.57	1015.52	9.51749	5.14228	3.55965	77.8416	4.73686	0	0	0	0	5.96931	0	4.79454	0	0	30.3318	18.5632
strontium	0	0	0	0	0.337162	89.636	87.62	89.9213	4	0					1	1	1	0	0	0	0	0	0	0	0	0	0	0	0	0	0	1.48052	0	2.48052	0.155958	0.182274	44.7565	0	0	0	0	0	45.4816	0	0	0	0	0	0
cinnamaldehyde	9.89137	0.770833	9.89137	0.770833	0.443369	132.162	124.098	132.058	50	0	0.142357	-0.298564	0.298564	0.142357	1.1	1.8	2.4	2.75877	223.743	7.2342	5.52705	5.52705	4.93185	3.10173	3.10173	1.90588	1.90588	1.16682	1.16682	0.714545	0.714545	-1.37	251.667	6.74587	3.61659	1.85979	59.9981	0	6.28616	0	0	0	0	4.79454	0	0	0	36.4079	11.6395
2-methoxy-cinnamaldehyde	10.0502	0.7425	10.0502	0.7425	0.500939	162.188	152.108	162.068	62	0	0.14236	-0.496137	0.496137	0.14236	1.33333	2.08333	2.75	2.96097	289.645	8.81155	6.85795	6.85795	5.88054	3.63077	3.63077	2.23715	2.23715	1.49328	1.49328	0.947067	0.947067	-1.57	651.276	8.52588	4.33735	1.95467	71.4766	4.73686	12.0357	0	0	0	0	4.79454	0	0	0	18.1991	18.2184
isoeugenol-methyl-ether	9.25409	0.171994	9.25409	0.171994	0.815249	210.273	192.129	210.126	84	0	0.160572	-0.504254	0.504254	0.160572	1.2	1.8	2.26667	5.83e-07	305.736	11.6818	9.65046	9.65046	7.1886	4.58987	4.58987	2.83953	2.83953	1.5629	1.5629	0.990334	0.990334	-1.48	1767.35	13.52	7.8809	5.0771	90.9586	14.5803	0	11.499	0	0	0	0	0	0	0	18.2184	24.6199
tannin	15.2721	-3.1182	15.2721	0.294682	0.0197982	1701.21	1648.79	1700.17	632	0	0.343441	-0.504144	0.504144	0.343441	0.204918	0.377049	0.598361	1.08696	5967.7	89.3817	59.8944	59.8944	57.352	33.1847	33.1847	25.1302	25.1302	16.9153	16.9153	10.8469	10.8469	-18.14	2.64e+35	84.7616	33.3601	17.5683	671.499	179.769	12.7108	155.946	41.1416	0	59.6931	0	47.9454	0	0	0	121.327
barium	0	0	0	0	0.381038	139.344	137.328	139.921	4	0					1	1	1	0	0	0	0	0	0	0	0	0	0	0	0	0	0	1.57143	0	2.57143	0.207792	0.116883	47.9446	0	0	0	0	0	48.881	0	0	0	0	0	0
cinnamyl-alcohol	8.44077	0.106046	8.44077	0.106046	0.65221	134.178	124.098	134.073	52	0	0.0615174	-0.392295	0.392295	0.0615174	1.2	1.9	2.5	2.67065	201.228	7.2342	5.69577	5.69577	4.93185	3.25717	3.25717	1.99563	1.99563	1.21528	1.21528	0.752937	0.752937	-1.08	251.667	7.03211	3.85402	2.03378	60.6309	5.10653	0	0	0	0	0	0	0	0	0	42.4839	5.56345
cumene	2.2037	0.658519	2.2037	0.658519	0.534262	120.195	108.099	120.094	48	0	-0.0218824	-0.0622484	0.0622484	0.0218824	1	1.55556	1.88889	2.84823	162.653	6.69023	5.9641	5.9641	4.30453	3.35406	3.35406	2.56538	2.56538	1.46624	1.46624	0.837939	0.837939	-0.78	129.225	6.34165	2.67434	1.56276	56.5262	0	0	0	0	0	0	0	0	0	0	44.1793	11.4814
geraniol-acetate	9	-0.833333	9	0.167316	0.707367	214.305	192.129	214.157	88	0	0.299685	-0.481433	0.481433	0.299685	1.13333	1.6	1.93333	0	219.022	12.2676	10.0787	10.0787	6.89595	4.99136	4.99136	3.57222	3.57222	1.53101	1.53101	0.846414	0.846414	-1.09	880.911	16.3439	10.9875	24.5597	92.1302	10.2131	0	0	0	5.96931	0	4.79454	0	0	0	23.2982	33.6129
alpha-ylangene	2.56139	0.703264	2.56139	0.703264	0.559489	204.357	180.165	204.188	84	0	-0.0115079	-0.0849913	0.0849913	0.0115079	1.4	2.13333	2.73333	1.94774	312	10.7925	10.5854	10.5854	7.05437	6.72103	6.72103	6.79772	6.79772	5.95841	5.95841	5.24791	5.24791	-0.26	2970.59	9.93025	2.8981	1.0367	94.1413	0	0	0	0	0	0	0	0	0	0	32.4203	61.1907
cinnamic-acid	10.0858	-0.922358	10.0858	0.898056	0.64892	148.161	140.097	148.052	56	0	0.327821	-0.478074	0.478074	0.327821	1.27273	1.90909	2.45455	2.72177	262.151	8.10445	5.89691	5.89691	5.28769	3.2491	3.2491	2.08225	2.08225	1.21793	1.21793	0.731664	0.731664	-1.57	349.029	7.53604	3.56215	2.66782	64.7924	5.10653	0	0	0	0	5.96931	0	4.79454	0	0	30.3318	11.6395
terpinen-4-ol	11.9717	-0.187291	11.9717	0.141065	0.459191	420.681	376.329	420.339	170	0	0.0653041	-0.392136	0.392136	0.0653041	0.709677	1.29032	1.77419	1.57215	981.882	22.4637	21.4468	21.4468	14.2686	13.0593	13.0593	14.2055	14.2055	12.7537	12.7537	10.276	10.276	-0.82	5.56488e+06	20.7634	5.62559	2.06468	190.013	5.10653	0	0	0	0	0	0	0	0	0	74.9811	92.7919
eugenyl-acetate	10.4647	-1.10669	10.4647	0.127438	0.665255	205.233	192.129	205.087	80	0	0.122214	-0.549804	0.549804	0.122214	1.6	2.33333	2.86667	2.9705	369.13	11.2591	8.65547	8.65547	7.16823	4.63581	4.63581	3.18778	3.18778	2.06631	2.06631	1.38416	1.38416	-1.77	2146.35	11.3056	5.19536	3.12742	89.0008	14.6379	5.74951	0	0	0	0	0	0	0	6.57894	18.2088	23.6141
chlorine	0	0	0	0	0.3701	35.453	35.453	34.9689	7	1	0	0	0	0	1	1	1	0	0	0	0.377964	1.13389	0	0	0	0	0	0	0	0	0	0.29	0	1.29	1.73828	10.0831	13.5216	0	0	0	0	0	0	0	0	0	0	0	0
alcohols	7.56944	0.25	7.56944	0.25	0.406808	46.069	40.021	46.0419	20	0	0.0402206	-0.396664	0.396664	0.0402206	2	2	2	1.63299	2.75489	2.70711	2.15432	2.15432	1.41421	1.02333	1.02333	0.316228	0.316228	0	0	0	0	-0.04	2.75489	2.96	1.96	1.96	19.8984	5.10653	0	0	0	0	0	0	0	0	0	0	6.92374
aldehydes	8	2	8	2	0.360624	30.026	28.01	30.0106	12	0	0.106382	-0.307097	0.307097	0.106382	1.5	1.5	1.5	2	2	2	1.11536	1.11536	1	0.288675	0.288675	0	0	0	0	0	0	-0.33	2	1.67	0.67	-5.3603	12.9008	4.79454	6.78908	0	0	0	0	0	0	0	0	0	0
furfural	9.77384	0.375	9.77384	0.375	0.489695	96.085	92.053	96.0211	36	0	0.184801	-0.461565	0.461565	0.184801	1.71429	2.57143	2.85714	2.96209	141.124	5.11288	3.6259	3.6259	3.43185	1.91955	1.91955	1.13327	1.13327	0.659337	0.659337	0.358319	0.358319	-1.05	66.3131	4.11807	1.59893	0.681577	40.7522	4.41715	0	12.0464	0	0	0	4.79454	0	0	0	0	12.1327
furfurol	8.33273	-0.00694444	8.33273	0.00694444	0.562462	98.101	92.053	98.0368	38	0	0.128644	-0.466909	0.466909	0.128644	1.71429	2.57143	2.85714	2.76261	120.636	5.11288	3.79462	3.79462	3.43185	2.06495	2.06495	1.23748	1.23748	0.735938	0.735938	0.402545	0.402545	-0.76	66.3131	4.40026	1.79716	0.810153	41.3849	9.52368	12.3671	0	0	0	0	0	0	0	0	0	12.1327
methyl-n-amylketone	10.3186	0.318009	10.3186	0.318009	0.511686	114.188	100.076	114.104	48	0	0.12934	-0.300031	0.300031	0.12934	1.375	2	2.375	2.82235	66.7871	6.40578	5.73668	5.73668	3.77006	3.26478	3.26478	2.15912	2.15912	1.13239	1.13239	0.623945	0.623945	-0.33	48.2755	7.67	4.81993	5.67	51.0904	4.79454	5.78324	0	0	0	0	0	0	0	0	19.7654	13.3446
fat	10.3007	-0.654562	10.3007	0.345	0.41349	256.43	224.174	256.24	108	0	0.30284	-0.48123	0.48123	0.30284	0.666667	1	1.33333	2.92297	177.936	13.4768	12.255	12.255	8.77006	7.98839	7.98839	5.38638	5.38638	3.4942	3.4942	2.29399	2.29399	-0.53	8372.6	17.47	14.5307	15.47	113.169	5.10653	0	0	0	0	5.96931	4.79454	0	0	0	83.9736	6.42082
palmitic-acid	10.3007	-0.654562	10.3007	0.345	0.41349	256.43	224.174	256.24	108	0	0.30284	-0.48123	0.48123	0.30284	0.666667	1	1.33333	2.92297	177.936	13.4768	12.255	12.255	8.77006	7.98839	7.98839	5.38638	5.38638	3.4942	3.4942	2.29399	2.29399	-0.53	8372.6	17.47	14.5307	15.47	113.169	5.10653	0	0	0	0	5.96931	4.79454	0	0	0	83.9736	6.42082
hexan-1-ol	8.29288	0.361111	8.29288	0.361111	0.533928	102.177	88.065	102.104	44	0	0.0430524	-0.396377	0.396377	0.0430524	1.14286	1.85714	2.28571	2.44747	23.361	5.53553	4.98275	4.98275	3.41421	3.02333	3.02333	1.78427	1.78427	1.01167	1.01167	0.53858	0.53858	-0.04	35.5096	6.96	5.96	5.96	45.3582	5.10653	0	0	0	0	0	0	0	0	0	26.1862	6.42082
hexanol	8.29288	0.361111	8.29288	0.361111	0.533928	102.177	88.065	102.104	44	0	0.0430524	-0.396377	0.396377	0.0430524	1.14286	1.85714	2.28571	2.44747	23.361	5.53553	4.98275	4.98275	3.41421	3.02333	3.02333	1.78427	1.78427	1.01167	1.01167	0.53858	0.53858	-0.04	35.5096	6.96	5.96	5.96	45.3582	5.10653	0	0	0	0	0	0	0	0	0	26.1862	6.42082
sulfur	0	0	0	0	0.35642	34.083	32.067	33.9877	8	0	-0.196935	-0.196935	0.196935	0.196935	1	1	1	0	0	0	0.5	1.5	0	0	0	0	0	0	0	0	0	0.35	0	1.35	1.20714	7.77857	14.5613	0	0	0	0	0	0	0	0	13.4957	0	0	0
iodine	0	0	0	0	0.423472	126.904	126.904	126.904	7	1	0	0	0	0	1	1	1	0	0	0	0.377964	2.53546	0	0	0	0	0	0	0	0	0	0.73	0	1.73	0.099863	2.20945	24.5123	0	0	0	0	0	0	0	0	0	0	0	0
iron	0	0	0	0	0.342374	55.845	55.845	55.9349	8	0	0	0	0	0	1	1	1	0	0	0	0.353553	1.45774	0	0	0	0	0	0	0	0	0	0.519481	0	1.51948	0.444481	4.21948	17.9641	0	0	0	0	0	0	0	0	0	0	0	0
manganese	0	0	0	0	0.341821	54.938	54.938	54.938	7	1	0	0	0	0	1	1	1	0	0	0	0.377964	1.55839	0	0	0	0	0	0	0	0	0	0.519481	0	1.51948	0.444481	4.21948	17.9641	0	0	0	0	0	0	0	0	0	0	0	0
eugenol-methyl-ether	9.25235	0.171585	9.25235	0.171585	0.778426	210.273	192.129	210.126	84	0	0.16026	-0.504255	0.504255	0.16026	1.33333	1.93333	2.4	5.83e-07	294.919	11.6818	9.48732	9.48732	7.1886	4.56056	4.56056	2.90725	2.90725	1.62417	1.62417	1.01567	1.01567	-1.48	1767.35	13.52	7.8809	5.0771	90.9586	14.5803	0	11.499	0	0	0	0	0	0	6.57894	12.1424	24.117
(e)-methyl-cinnamate	10.6761	-0.334395	10.6761	0.334395	0.489876	162.188	152.108	162.068	62	0	0.329985	-0.465851	0.465851	0.329985	1.33333	2	2.58333	2.63787	275.15	8.81155	6.85795	6.85795	5.8257	3.63786	3.63786	2.26718	2.26718	1.41262	1.41262	0.796458	0.796458	-1.57	638.342	8.52588	4.33735	2.5802	71.4766	4.73686	0	0	0	0	5.96931	0	4.79454	0	0	30.3318	11.6395
gum	12.0533	-1.62237	12.0533	0.165828	0.158614	582.559	548.287	582.206	226	0	0.335962	-0.462431	0.462431	0.335962	0.878049	1.4878	2.09756	1.61047	1301.87	30.0073	22.4992	22.4992	19.4252	12.9076	12.9076	10.0004	10.0004	6.94007	6.94007	4.97808	4.97808	-3.15	724229417	30.8004	12.7907	6.68045	233.12	59.5308	60.04	6.29003	18.1044	0	5.62559	9.58907	4.79454	0	0	0	24.6199
nickel	0	0	0	0	0.344145	58.693	58.693	57.9353	10	0	0	0	0	0	1	1	1	0	0	0	0.316228	1.30384	0	0	0	0	0	0	0	0	0	0.493506	0	1.49351	0.519822	4.59877	17.4152	0	0	0	0	0	0	0	0	0	0	0	0
nonan-1-al	9.89372	0.756076	9.89372	0.756076	0.394317	142.242	124.098	142.136	60	0	0.11949	-0.303403	0.303403	0.11949	1	1.6	2.2	2.70379	69.1285	7.65685	6.93535	6.93535	4.91421	4.35106	4.35106	2.72311	2.72311	1.67553	1.67553	1.008	1.008	-0.33	175.077	9.67	8.67	7.67	63.8203	4.79454	6.28616	0	0	0	0	0	0	0	0	39.0278	6.42082
pelargonaldehyde	9.89372	0.756076	9.89372	0.756076	0.394317	142.242	124.098	142.136	60	0	0.11949	-0.303403	0.303403	0.11949	1	1.6	2.2	2.70379	69.1285	7.65685	6.93535	6.93535	4.91421	4.35106	4.35106	2.72311	2.72311	1.67553	1.67553	1.008	1.008	-0.33	175.077	9.67	8.67	7.67	63.8203	4.79454	6.28616	0	0	0	0	0	0	0	0	39.0278	6.42082
n-octanal	9.83755	0.753685	9.83755	0.753685	0.39661	128.215	112.087	128.12	54	0	0.11949	-0.303403	0.303403	0.11949	1.11111	1.77778	2.33333	2.66388	59.588	6.94975	6.22824	6.22824	4.41421	3.85106	3.85106	2.36956	2.36956	1.42553	1.42553	0.831224	0.831224	-0.33	103.688	8.67	7.67	7.67	57.4554	4.79454	6.28616	0	0	0	0	0	0	0	0	32.607	6.42082
oxalic-acid	9.09954	-1.82407	9.09954	1.82407	0.379949	90.034	88.018	89.9953	34	0	0.414359	-0.472815	0.472815	0.414359	1	1.16667	1.16667	3.5677	71.5489	5.1547	2.71092	2.71092	2.64273	1.10546	1.10546	0.610305	0.610305	0.182954	0.182954	0	0	-1.06	13.6096	4.94	1.39552	1.28014	33.0157	10.2131	0	0	0	0	11.9386	0	9.58907	0	0	0	0
water	0	0	0	0	0.327748	18.015	15.999	18.0106	8	0	-0.41151	-0.41151	0.41151	0.41151	1	1	1	0	0	0	0.5	0.5	0	0	0	0	0	0	0	0	0	-0.04	0	0.96	-27.04	-104.04	6.84923	5.47619	0	0	0	0	0	0	0	0	0	0	0
phenol	8.63222	0.321759	8.63222	0.321759	0.51473	94.113	88.065	94.0419	36	0	0.115075	-0.507967	0.507967	0.115075	1	1.57143	1.85714	3.02147	134.107	5.11288	3.83396	3.83396	3.39385	2.13429	2.13429	1.33555	1.33555	0.756194	0.756194	0.427994	0.427994	-0.98	47.1973	4.18611	1.6462	0.929059	42.2256	5.10653	5.74951	0	0	0	0	0	0	0	0	18.1991	12.1327
benzyl-alcohol	8.53759	0.139722	8.53759	0.139722	0.572344	108.14	100.076	108.058	42	0	0.0681369	-0.39168	0.39168	0.0681369	1.125	1.75	2.125	2.83209	145.733	5.81999	4.54107	4.54107	3.93185	2.58046	2.58046	1.64371	1.64371	1.0254	1.0254	0.58342	0.58342	-0.82	91.3676	5.31928	2.47823	1.07398	48.5906	5.10653	0	0	0	0	0	0	0	0	0	30.3318	5.56345
benzyl-benzoate	11.5958	-0.287543	11.5958	0.287543	0.730798	212.248	200.152	212.084	80	0	0.337955	-0.457223	0.457223	0.337955	0.875	1.4375	2.0625	1.94603	448.676	11.2173	8.79711	8.79711	7.86017	5.12184	5.12184	3.42776	3.42776	2.22225	2.22225	1.38069	1.38069	-2.09	6818.99	10.4286	5.12114	2.70092	94.4934	4.73686	6.60688	0	0	0	5.96931	0	4.79454	0	0	48.5309	17.6962
lead	0	0	0	0	0.430005	211.232	207.2	212.008	8	0					1	1	1	0	0	0	0	0	0	0	0	0	0	0	0	0	0	0.922078	0	1.92208	0.00658496	1.26011	27.651	0	0	0	0	0	27.2988	0	0	0	0	0	0
potassium	0	0	0	0	0.322537	39.098	39.098	38.9637	1	1	0	0	0	0	1	1	1	0	0	0	1	4.12311	0	0	0	0	0	0	0	0	0	1.63636	0	2.63636	0.247475	0.0808081	50.291	0	0	0	0	0	0	0	0	0	0	0	0
niacin	10.1609	-0.941574	10.1609	0.219907	0.599869	123.111	118.071	123.032	46	0	0.336759	-0.477599	0.477599	0.336759	1.66667	2.44444	2.77778	2.98145	207.558	6.69023	4.61208	4.61208	4.30453	2.43815	2.43815	1.54685	1.54685	0.908488	0.908488	0.489267	0.489267	-1.38	129.225	5.75123	2.25933	1.25283	51.9717	5.10653	0	0	0	0	5.96931	4.98398	4.79454	0	0	0	12.1327
rubidium	0	0	0	0	0.376192	85.468	85.468	84.9118	1	1	0	0	0	0	1	1	1	0	0	0	1	5.91608	0	0	0	0	0	0	0	0	0	1.80519	0	2.80519	0.359152	0.0210221	56.6615	0	0	0	0	0	0	0	0	0	0	0	0
sodium	0	0	0	0	0.315358	22.99	22.99	22.9898	1	1	0	0	0	0	1	1	1	0	0	0	1	3	0	0	0	0	0	0	0	0	0	1	0	2	0	1	29.7819	0	0	0	0	0	0	0	0	0	0	0	0
tetradecan-1-al	10.0652	0.76093	10.0652	0.76093	0.332463	212.377	184.153	212.214	90	0	0.11949	-0.303403	0.303403	0.11949	0.666667	1.06667	1.46667	2.83357	120.507	11.1924	10.4709	10.4709	7.41421	6.85106	6.85106	4.49088	4.49088	2.92553	2.92553	1.89188	1.89188	-0.33	2230.02	14.67	13.67	13.67	95.645	4.79454	6.28616	0	0	0	0	0	0	0	0	71.132	6.42082
myristic-acid	10.2596	-0.656552	10.2596	0.344264	0.488351	228.376	200.152	228.209	96	0	0.30284	-0.48123	0.48123	0.30284	0.75	1.125	1.5	2.90471	154.814	12.0626	10.8407	10.8407	7.77006	6.98839	6.98839	4.67927	4.67927	2.9942	2.9942	1.94044	1.94044	-0.53	3073.48	15.47	12.5391	13.47	100.439	5.10653	0	0	0	0	5.96931	4.79454	0	0	0	71.132	6.42082
titanium	0	0	0	0	0.337688	47.867	47.867	47.9479	4	4	0	0	0	0	1	1	1	0	0	0	0.5	2.06155	0	0	0	0	0	0	0	0	0	0.714286	0	1.71429	0.114286	2.31429	22.3746	0	0	0	0	0	0	0	0	0	0	0	0
zinc	0	0	0	0	0.348514	65.39	65.39	63.9291	2	2	0	0	0	0	1	1	1	0	0	0	0.707107	3.67423	0	0	0	0	0	0	0	0	0	0.623377	0	1.62338	0.227543	3.04004	20.2518	0	0	0	0	0	0	0	0	0	0	0	0
cinnamic-acid-acetate	10.0858	-0.922358	10.0858	0.833333	0.727403	208.213	196.117	208.074	80	0	0.327821	-0.481433	0.481433	0.327821	1.13333	1.6	2	4.23e-07	336.865	11.6818	8.25238	8.25238	7.01974	4.17683	4.17683	2.60127	2.60127	1.21793	1.21793	0.731664	0.731664	-2.1	1481.89	12.9	7.31763	9.81667	87.4839	10.2131	0	0	0	5.96931	5.96931	4.79454	4.79454	0	0	30.3318	11.6395
dihydrocinnamaldehyde	9.9186	0.426111	9.9186	0.426111	0.415965	134.178	124.098	134.073	52	0	0.14204	-0.298576	0.298576	0.14204	1.4	2.3	2.9	2.43289	186.905	7.2342	5.73416	5.73416	4.93185	3.38553	3.38553	2.23359	2.23359	1.45062	1.45062	0.9305	0.9305	-1.11	251.667	7.00249	3.82933	2.01555	60.7457	0	6.28616	0	0	0	0	4.79454	0	0	0	30.3801	18.4147
trans-citral	10.0205	0.84509	10.0205	0.84509	0.343706	152.237	136.109	152.12	62	0	0.142281	-0.298566	0.298566	0.142281	1.27273	1.90909	2.36364	3.62576	171.312	8.69023	7.55451	7.55451	5.1639	3.90819	3.90819	2.96925	2.96925	1.44382	1.44382	0.788002	0.788002	-0.85	203.695	10.15	5.89935	7.04236	68.806	0	6.28616	0	0	0	0	4.79454	0	0	0	17.2222	39.6889
d-mannitol	8.95662	-1.66931	8.95662	0.725818	0.261263	182.172	168.06	182.079	74	0	0.110579	-0.393579	0.393579	0.110579	0.666667	0.916667	1.08333	3.98516	104.606	9.72361	6.4069	6.4069	5.54011	3.48175	3.48175	2.48103	2.48103	1.51248	1.51248	0.671209	0.671209	-0.24	358.753	11.76	5.41346	3.0154	69.3294	30.6392	24.4159	0	0	0	0	0	0	0	0	0	0
coriandrinol	10.5022	-1.39612	10.5022	0.101237	0.257173	576.859	516.379	576.439	236	0	0.186473	-0.393567	0.393567	0.186473	0.95122	1.70732	2.39024	1.23522	918.339	29.6895	26.6735	26.6735	19.4388	17.0955	17.0955	15.6529	15.6529	13.4539	13.4539	10.7755	10.7755	-0.5	1193429283	31.9102	12.4778	5.72515	248.833	29.8998	24.4159	6.29003	0	0	0	0	0	0	0	66.0332	110.043
proline	10.1391	-0.719907	10.1391	0.268519	0.498209	115.132	106.06	115.063	46	0	0.320192	-0.480081	0.480081	0.320192	1.75	2.5	2.75	2.34994	96.6018	5.98313	4.55413	4.55413	3.80453	2.76688	2.76688	1.98718	1.98718	1.35841	1.35841	0.895327	0.895327	-0.57	93.1026	5.56459	2.132	0.979577	47.6988	10.4233	6.04184	0	0	0	5.96931	4.79454	0	0	0	0	19.3864
(r)-linalool	9.48877	-0.702431	9.48877	0.702431	0.617129	154.253	136.109	154.136	64	0	0.0799543	-0.386092	0.386092	0.0799543	1.54545	2.09091	2.45455	3.70591	150.256	8.90578	7.72323	7.72323	4.97716	3.97101	3.97101	3.38145	3.38145	1.64281	1.64281	0.755127	0.755127	-0.56	169.853	10.44	4.34526	5.86373	69.4388	5.10653	0	0	0	0	0	0	0	0	6.57894	17.7251	33.6129
gamma-sitosterol	10.2463	-0.0794187	10.2463	0.0794187	0.436096	414.718	364.318	414.386	172	0	0.0577401	-0.392797	0.392797	0.0577401	1	1.76667	2.46667	1.47315	634.275	21.6814	20.9215	20.9215	14.2024	13.5785	13.5785	12.8513	12.8513	11.2981	11.2981	9.304	9.304	-0.3	5.5681e+06	22.8784	8.56694	3.73623	187.039	5.10653	0	0	0	0	0	0	0	0	0	66.0332	110.043
(s)-(+)-linalool	9.48877	-0.702431	9.48877	0.702431	0.617129	154.253	136.109	154.136	64	0	0.0799543	-0.386092	0.386092	0.0799543	1.54545	2.09091	2.45455	3.70591	150.256	8.90578	7.72323	7.72323	4.97716	3.97101	3.97101	3.38145	3.38145	1.64281	1.64281	0.755127	0.755127	-0.56	169.853	10.44	4.34526	5.86373	69.4388	5.10653	0	0	0	0	0	0	0	0	6.57894	17.7251	33.6129
neocnidilide	11.4916	-0.0455527	11.4916	0.0455527	0.645654	194.274	176.13	194.131	78	0	0.333899	-0.458361	0.458361	0.333899	1.57143	2.42857	3.21429	2.03831	255.047	9.96626	8.79119	8.79119	6.8257	5.73649	5.73649	4.28285	4.28285	3.26807	3.26807	2.47616	2.47616	-0.79	2510.22	9.75317	4.15788	1.70107	85.3274	4.73686	6.10397	0	0	0	5.96931	0	4.79454	0	0	25.8414	25.6833
bicyclogermacrene	2.55472	0.575278	2.55472	0.575278	0.500562	204.357	180.165	204.188	84	0	-0.0142907	-0.0852925	0.0852925	0.0142907	1.13333	1.86667	2.6	2.13146	304	11.052	10.6378	10.6378	7.01487	6.34497	6.34497	6.09449	6.09449	4.48438	4.48438	3.09029	3.09029	-0.52	3030.73	10.9801	3.80823	2.19025	94.4576	0	0	0	0	0	0	0	0	0	0	37.1457	56.7816
petroselinic-acid	10.3152	-0.677154	10.3152	0.311603	0.290517	282.468	248.196	282.256	118	0	0.30284	-0.48123	0.48123	0.30284	0.75	1.2	1.7	3.06028	233.573	14.8911	13.4097	13.4097	9.77006	8.63822	8.63822	5.72803	5.72803	3.65244	3.65244	2.34697	2.34697	-0.79	22676.5	19.21	16.2649	17.21	125.209	5.10653	0	0	0	0	5.96931	4.79454	0	0	0	70.4424	32.1041
p-cymol	9.46176	0.398704	9.46176	0.398704	0.652274	150.221	136.109	150.104	60	0	0.118789	-0.507655	0.507655	0.118789	1.27273	1.90909	2.36364	3.09272	251.05	8.43072	7.25661	7.25661	5.10906	3.90502	3.90502	3.21697	3.21697	1.80795	1.80795	1.14192	1.14192	-0.98	252.107	8.1198	2.95161	1.73203	67.6854	5.10653	5.74951	0	0	0	0	0	0	0	0	25.9802	30.0349
veratric-acid	10.5723	-0.985229	10.5723	0.17838	0.767199	182.175	172.095	182.058	70	0	0.335323	-0.492869	0.492869	0.335323	1.23077	1.84615	2.30769	3.12656	319.391	9.84493	7.40401	7.40401	6.18507	3.64051	3.64051	2.37492	2.37492	1.63049	1.63049	0.969254	0.969254	-1.71	862.55	9.37857	3.79867	1.90047	75.7091	14.5803	0	11.499	0	0	5.96931	0	4.79454	0	0	0	18.1991
trans-beta-ocimene	3.66939	1.02796	3.66939	1.02796	0.411382	136.238	120.11	136.125	56	0	-0.0160985	-0.0988131	0.0988131	0.0160985	1.2	1.8	2.2	3.73527	154.877	7.98313	7.14626	7.14626	4.6639	3.59077	3.59077	2.66944	2.66944	1.2879	1.2879	0.563854	0.563854	-0.78	128.885	9.22	5.04062	5.3585	63.9549	0	0	0	0	0	0	0	0	0	0	35.9532	27.192
(+)-linalool	9.48877	-0.702431	9.48877	0.702431	0.617129	154.253	136.109	154.136	64	0	0.0799543	-0.386092	0.386092	0.0799543	1.54545	2.09091	2.45455	3.70591	150.256	8.90578	7.72323	7.72323	4.97716	3.97101	3.97101	3.38145	3.38145	1.64281	1.64281	0.755127	0.755127	-0.56	169.853	10.44	4.34526	5.86373	69.4388	5.10653	0	0	0	0	0	0	0	0	6.57894	17.7251	33.6129
2-(4-hydroxy-phenyl)-2-methoxy-ethanol	8.98054	-0.30037	8.98054	0.0542904	0.709409	168.192	156.096	168.079	66	0	0.115098	-0.507967	0.507967	0.115098	1.33333	1.91667	2.33333	2.79843	226.034	8.97469	6.89653	6.89653	5.77439	3.70208	3.70208	2.49845	2.49845	1.71521	1.71521	1.005	1.005	-1.06	571.586	9.03141	4.08824	1.96405	71.2282	14.9499	11.8535	0	0	0	0	0	0	0	0	12.1327	17.6962
4-hydroxy-benzoic-acid	10.2306	-0.986111	10.2306	0.0740741	0.610259	138.122	132.074	138.032	52	0	0.335183	-0.507966	0.507966	0.335183	1.2	1.7	2.1	3.0034	237.533	7.56048	5.11208	5.11208	4.69838	2.7227	2.7227	1.85203	1.85203	1.11426	1.11426	0.604007	0.604007	-1.51	180.913	6.60779	2.38963	1.2539	57.5463	10.2131	5.74951	0	0	0	5.96931	0	4.79454	0	0	0	24.2655
linalool-oxide	9.81285	-0.619097	9.81285	0.0861687	0.515901	170.252	152.108	170.131	70	0	0.10929	-0.387366	0.387366	0.10929	1.66667	2.25	2.66667	2.24865	174.278	9.19023	8.13148	8.13148	5.52167	4.49538	4.49538	3.9993	3.9993	2.23004	2.23004	1.22122	1.22122	-0.34	693.498	9.74576	3.58395	2.95413	74.2361	9.84339	6.10397	0	0	0	0	0	0	0	0	11.6491	33.6129
umbelliprenin	11.3098	-0.347603	11.3098	0.347603	0.371015	366.501	336.261	366.219	144	0	0.335693	-0.489392	0.489392	0.335693	0.925926	1.59259	2.33333	1.78308	893.227	19.6481	16.8791	16.8791	12.9356	9.55177	9.55177	7.22485	7.22485	4.39908	4.39908	2.7498	2.7498	-2.55	845117	20.7582	10.5629	7.69297	161.598	9.15401	17.9394	0	0	0	5.62559	0	4.79454	0	0	28.8714	77.6534
decan-1-ol	8.50701	0.37	8.50701	0.37	0.53804	158.285	136.109	158.167	68	0	0.0430524	-0.396377	0.396377	0.0430524	0.727273	1.18182	1.63636	2.69092	53.8931	8.36396	7.81117	7.81117	5.41421	5.02333	5.02333	3.19848	3.19848	2.01167	2.01167	1.24569	1.24569	-0.04	292.886	10.96	9.96	9.96	70.818	5.10653	0	0	0	0	0	0	0	0	0	51.8695	6.42082
caprinaldehyde	9.94004	0.757716	9.94004	0.757716	0.388944	156.269	136.109	156.151	66	0	0.11949	-0.303403	0.303403	0.11949	0.909091	1.45455	2	2.73767	78.942	8.36396	7.64245	7.64245	5.41421	4.85106	4.85106	3.07666	3.07666	1.92553	1.92553	1.18478	1.18478	-0.33	292.886	10.67	9.67	9.67	70.1853	4.79454	6.28616	0	0	0	0	0	0	0	0	45.4487	6.42082
decanal	9.94004	0.757716	9.94004	0.757716	0.388944	156.269	136.109	156.151	66	0	0.11949	-0.303403	0.303403	0.11949	0.909091	1.45455	2	2.73767	78.942	8.36396	7.64245	7.64245	5.41421	4.85106	4.85106	3.07666	3.07666	1.92553	1.92553	1.18478	1.18478	-0.33	292.886	10.67	9.67	9.67	70.1853	4.79454	6.28616	0	0	0	0	0	0	0	0	45.4487	6.42082
dodecan-1-ol	8.56606	0.371528	8.56606	0.371528	0.512982	186.339	160.131	186.198	80	0	0.0430524	-0.396377	0.396377	0.0430524	0.615385	1	1.38462	2.75815	71.1937	9.77817	9.22539	9.22539	6.41421	6.02333	6.02333	3.90559	3.90559	2.51167	2.51167	1.59924	1.59924	-0.04	812.703	12.96	11.96	11.96	83.5478	5.10653	0	0	0	0	0	0	0	0	0	64.7111	6.42082
2-dodecanal	10.6178	0.338873	10.6178	0.338873	0.492848	184.323	160.131	184.183	78	0	0.12934	-0.300031	0.300031	0.12934	0.846154	1.30769	1.76923	2.87292	118.293	9.94131	9.27221	9.27221	6.27006	5.76478	5.76478	3.92689	3.92689	2.38239	2.38239	1.50783	1.50783	-0.33	673.235	12.67	9.75569	11.67	82.9151	4.79454	5.78324	0	0	0	0	0	0	0	0	51.8695	13.3446
dodecan-1-al	10.012	0.759757	10.012	0.759757	0.368727	184.323	160.131	184.183	78	0	0.11949	-0.303403	0.303403	0.11949	0.769231	1.23077	1.69231	2.792	99.2976	9.77817	9.05667	9.05667	6.41421	5.85106	5.85106	3.78377	3.78377	2.42553	2.42553	1.53833	1.53833	-0.33	812.703	12.67	11.67	11.67	82.9151	4.79454	6.28616	0	0	0	0	0	0	0	0	58.2903	6.42082
n-tetradecanoic-acid	10.2596	-0.656552	10.2596	0.344264	0.488351	228.376	200.152	228.209	96	0	0.30284	-0.48123	0.48123	0.30284	0.75	1.125	1.5	2.90471	154.814	12.0626	10.8407	10.8407	7.77006	6.98839	6.98839	4.67927	4.67927	2.9942	2.9942	1.94044	1.94044	-0.53	3073.48	15.47	12.5391	13.47	100.439	5.10653	0	0	0	0	5.96931	4.79454	0	0	0	71.132	6.42082
9-tetradecenal	10.0561	0.746945	10.0561	0.746945	0.275179	210.361	184.153	210.198	88	0	0.11949	-0.303403	0.303403	0.11949	0.733333	1.26667	1.86667	2.97304	149.418	11.1924	10.2114	10.2114	7.41421	6.50089	6.50089	4.12542	4.12542	2.58378	2.58378	1.57787	1.57787	-0.59	2230.02	14.41	13.41	13.41	94.9554	4.79454	6.28616	0	0	0	0	0	0	0	0	51.1799	25.6833
5-decenal	9.91595	0.706466	9.91595	0.706466	0.312661	154.253	136.109	154.136	64	0	0.119502	-0.303403	0.303403	0.119502	1	1.63636	2.18182	2.96527	105.44	8.36396	7.38294	7.38294	5.41421	4.50089	4.50089	2.7112	2.7112	1.58378	1.58378	0.876713	0.876713	-0.59	292.886	10.41	9.41	9.41	69.4956	4.79454	6.28616	0	0	0	0	0	0	0	0	31.9174	19.2625
7-dodecenal	9.99797	0.735664	9.99797	0.735664	0.300267	182.307	160.131	182.167	76	0	0.11949	-0.303403	0.303403	0.11949	0.846154	1.46154	2.07692	2.96972	127.086	9.77817	8.79715	8.79715	6.41421	5.50089	5.50089	3.41831	3.41831	2.08378	2.08378	1.22431	1.22431	-0.59	812.703	12.41	11.41	11.41	82.2255	4.79454	6.28616	0	0	0	0	0	0	0	0	38.3382	25.6833
nerol-acetate	9	-0.833333	9	0.167316	0.707367	214.305	192.129	214.157	88	0	0.299685	-0.481433	0.481433	0.299685	1.13333	1.6	1.93333	0	219.022	12.2676	10.0787	10.0787	6.89595	4.99136	4.99136	3.57222	3.57222	1.53101	1.53101	0.846414	0.846414	-1.09	880.911	16.3439	10.9875	24.5597	92.1302	10.2131	0	0	0	5.96931	0	4.79454	0	0	0	23.2982	33.6129
3-octenal	9.7863	0.573129	9.7863	0.573129	0.313677	126.199	112.087	126.104	52	0	0.123242	-0.303053	0.303053	0.123242	1.33333	2.11111	2.66667	2.94286	84.5684	6.94975	5.96873	5.96873	4.41421	3.50089	3.50089	2.016	2.016	1.12332	1.12332	0.591607	0.591607	-0.59	103.688	8.41	7.41	7.41	56.7658	4.79454	6.28616	0	0	0	0	0	0	0	0	31.9174	6.42082
6-undecenal	9.96088	0.725	9.96088	0.725	0.307846	168.28	148.12	168.151	70	0	0.11949	-0.303403	0.303403	0.11949	0.916667	1.5	2.08333	2.96808	116.173	9.07107	8.09005	8.09005	5.91421	5.00089	5.00089	3.06476	3.06476	1.83378	1.83378	1.04754	1.04754	-0.59	488.925	11.41	10.41	9.41	75.8606	4.79454	6.28616	0	0	0	0	0	0	0	0	31.9174	25.6833
2-(4-hydroxy-phenyl)-ethanol	8.86239	0.157515	8.86239	0.157515	0.637774	138.166	128.086	138.068	54	0	0.115095	-0.507967	0.507967	0.115095	1.1	1.7	2.2	2.6938	190.917	7.39734	5.61804	5.61804	4.8257	3.21476	3.21476	2.14005	2.14005	1.33682	1.33682	0.791714	0.791714	-1.02	210.076	7.09136	3.22485	1.73918	59.7498	10.2131	5.74951	0	0	0	0	0	0	0	0	12.1327	24.117
linoleic-acid-ethyl-ester	11.1401	-0.0479795	11.1401	0.0479795	0.199678	308.506	272.218	308.272	128	0	0.305267	-0.465969	0.465969	0.305267	0.772727	1.36364	2	3.2168	292.082	16.3053	14.8183	14.8183	10.8081	9.26435	9.26435	5.78576	5.78576	3.63686	3.63686	2.31392	2.31392	-1.05	63950.9	20.95	18.0001	17.0028	137.569	4.73686	0	0	0	0	5.96931	4.79454	0	0	0	63.3319	45.4487
ethyl-stearate	11.1547	-0.0303758	11.1547	0.0303758	0.217657	312.538	272.218	312.303	132	0	0.305267	-0.465969	0.465969	0.305267	0.590909	0.954545	1.31818	3.00961	225.747	16.3053	15.3373	15.3373	10.8081	9.96469	9.96469	6.50477	6.50477	4.28978	4.28978	2.87381	2.87381	-0.53	63950.9	21.47	18.5189	17.5214	138.948	4.73686	0	0	0	0	5.96931	4.79454	0	0	0	96.8152	13.3446
stearic-acid-ethyl-ester	11.1547	-0.0303758	11.1547	0.0303758	0.217657	312.538	272.218	312.303	132	0	0.305267	-0.465969	0.465969	0.305267	0.590909	0.954545	1.31818	3.00961	225.747	16.3053	15.3373	15.3373	10.8081	9.96469	9.96469	6.50477	6.50477	4.28978	4.28978	2.87381	2.87381	-0.53	63950.9	21.47	18.5189	17.5214	138.948	4.73686	0	0	0	0	5.96931	4.79454	0	0	0	96.8152	13.3446
ethyl-pentadecanoate	11.1029	-0.032797	11.1029	0.032797	0.301398	270.457	236.185	270.256	114	0	0.305267	-0.465969	0.465969	0.305267	0.684211	1.10526	1.52632	3.00614	189.701	14.184	13.216	13.216	9.30806	8.46469	8.46469	5.44411	5.44411	3.53978	3.53978	2.34348	2.34348	-0.53	14436.6	18.47	15.5272	15.413	119.853	4.73686	0	0	0	0	5.96931	4.79454	0	0	0	77.5528	13.3446
ethyl-undecanoate	10.9949	-0.0384417	10.9949	0.0384417	0.404385	214.349	188.141	214.193	90	0	0.305267	-0.465969	0.465969	0.305267	0.866667	1.4	1.93333	3.01054	143.471	11.3555	10.3876	10.3876	7.30806	6.46469	6.46469	4.02989	4.02989	2.53978	2.53978	1.63638	1.63638	-0.53	1949.63	14.47	11.5442	11.3962	94.3936	4.73686	0	0	0	0	5.96931	4.79454	0	0	0	51.8695	13.3446
heptadecane	2.29217	1.37305	2.29217	1.37305	0.290317	240.475	204.187	240.282	104	0	-0.053306	-0.0653824	0.0653824	0.053306	0.294118	0.470588	0.647059	2.84626	103.207	12.6066	12.6066	12.6066	8.41421	8.41421	8.41421	5.59619	5.59619	3.70711	3.70711	2.44454	2.44454	0	6072.01	17	16	16	110.578	0	0	0	0	0	0	0	0	0	0	110.16	0
n-heptadecane	2.29217	1.37305	2.29217	1.37305	0.290317	240.475	204.187	240.282	104	0	-0.053306	-0.0653824	0.0653824	0.053306	0.294118	0.470588	0.647059	2.84626	103.207	12.6066	12.6066	12.6066	8.41421	8.41421	8.41421	5.59619	5.59619	3.70711	3.70711	2.44454	2.44454	0	6072.01	17	16	16	110.578	0	0	0	0	0	0	0	0	0	0	110.16	0
nonanal	9.89372	0.756076	9.89372	0.756076	0.394317	142.242	124.098	142.136	60	0	0.11949	-0.303403	0.303403	0.11949	1	1.6	2.2	2.70379	69.1285	7.65685	6.93535	6.93535	4.91421	4.35106	4.35106	2.72311	2.72311	1.67553	1.67553	1.008	1.008	-0.33	175.077	9.67	8.67	7.67	63.8203	4.79454	6.28616	0	0	0	0	0	0	0	0	39.0278	6.42082
n-octadecane	2.2939	1.37327	2.2939	1.37327	0.269541	254.502	216.198	254.297	110	0	-0.053306	-0.0653824	0.0653824	0.053306	0.277778	0.444444	0.611111	2.86231	112	13.3137	13.3137	13.3137	8.91421	8.91421	8.91421	5.94975	5.94975	3.95711	3.95711	2.62132	2.62132	0	9997.38	18	17	16	116.943	0	0	0	0	0	0	0	0	0	0	116.581	0
octadecane	2.2939	1.37327	2.2939	1.37327	0.269541	254.502	216.198	254.297	110	0	-0.053306	-0.0653824	0.0653824	0.053306	0.277778	0.444444	0.611111	2.86231	112	13.3137	13.3137	13.3137	8.91421	8.91421	8.91421	5.94975	5.94975	3.95711	3.95711	2.62132	2.62132	0	9997.38	18	17	16	116.943	0	0	0	0	0	0	0	0	0	0	116.581	0
octanol	8.42278	0.367188	8.42278	0.367188	0.547048	130.231	112.087	130.136	56	0	0.0430524	-0.396377	0.396377	0.0430524	0.888889	1.44444	2	2.59508	37.8323	6.94975	6.39696	6.39696	4.41421	4.02333	4.02333	2.49137	2.49137	1.51167	1.51167	0.892133	0.892133	-0.04	103.688	8.96	7.96	7.96	58.0881	5.10653	0	0	0	0	0	0	0	0	0	39.0278	6.42082
pentadecanal	10.087	0.761338	10.087	0.761338	0.308429	226.404	196.164	226.23	96	0	0.11949	-0.303403	0.303403	0.11949	0.625	1	1.375	2.85088	131.397	11.8995	11.178	11.178	7.91421	7.35106	7.35106	4.84443	4.84443	3.17553	3.17553	2.06866	2.06866	-0.33	3682.88	15.67	14.67	13.67	102.01	4.79454	6.28616	0	0	0	0	0	0	0	0	77.5528	6.42082
tetradecanal	10.0652	0.76093	10.0652	0.76093	0.332463	212.377	184.153	212.214	90	0	0.11949	-0.303403	0.303403	0.11949	0.666667	1.06667	1.46667	2.83357	120.507	11.1924	10.4709	10.4709	7.41421	6.85106	6.85106	4.49088	4.49088	2.92553	2.92553	1.89188	1.89188	-0.33	2230.02	14.67	13.67	13.67	95.645	4.79454	6.28616	0	0	0	0	0	0	0	0	71.132	6.42082
n-triacontane	2.30552	1.37441	2.30552	1.37441	0.115382	422.826	360.33	422.485	182	0	-0.053306	-0.0653824	0.0653824	0.053306	0.166667	0.266667	0.366667	2.97252	241.212	21.799	21.799	21.799	14.9142	14.9142	14.9142	10.1924	10.1924	6.95711	6.95711	4.74264	4.74264	0	3.71518e+06	30	29	28	193.323	0	0	0	0	0	0	0	0	0	0	193.63	0
triacontane	2.30552	1.37441	2.30552	1.37441	0.115382	422.826	360.33	422.485	182	0	-0.053306	-0.0653824	0.0653824	0.053306	0.166667	0.266667	0.366667	2.97252	241.212	21.799	21.799	21.799	14.9142	14.9142	14.9142	10.1924	10.1924	6.95711	6.95711	4.74264	4.74264	0	3.71518e+06	30	29	28	193.323	0	0	0	0	0	0	0	0	0	0	193.63	0
tricosan-1-ol	8.71769	0.374055	8.71769	0.374055	0.20873	340.636	292.252	340.371	146	0	0.0430524	-0.396377	0.396377	0.0430524	0.333333	0.541667	0.75	2.93096	180.212	17.5563	17.0036	17.0036	11.9142	11.5233	11.5233	7.79467	7.79467	5.26167	5.26167	3.54378	3.54378	-0.04	194967	23.96	22.96	21.96	153.562	5.10653	0	0	0	0	0	0	0	0	0	135.34	6.42082
tricosanol	8.71769	0.374055	8.71769	0.374055	0.20873	340.636	292.252	340.371	146	0	0.0430524	-0.396377	0.396377	0.0430524	0.333333	0.541667	0.75	2.93096	180.212	17.5563	17.0036	17.0036	11.9142	11.5233	11.5233	7.79467	7.79467	5.26167	5.26167	3.54378	3.54378	-0.04	194967	23.96	22.96	21.96	153.562	5.10653	0	0	0	0	0	0	0	0	0	135.34	6.42082
trans-tridec-2-en-1-al	9.95362	0.851933	9.95362	0.851933	0.289519	196.334	172.142	196.183	82	0	0.142018	-0.298576	0.298576	0.142018	0.857143	1.42857	2	2.91444	138.171	10.4853	9.50426	9.50426	6.91421	6.01772	6.01772	3.82778	3.82778	2.43899	2.43899	1.54785	1.54785	-0.59	1347.91	13.41	12.41	11.41	88.5905	0	6.28616	0	0	0	0	4.79454	0	0	0	57.9455	18.9177
tridecanal	10.0404	0.760417	10.0404	0.760417	0.352794	198.35	172.142	198.198	84	0	0.11949	-0.303403	0.303403	0.11949	0.714286	1.14286	1.57143	2.81408	109.803	10.4853	9.76377	9.76377	6.91421	6.35106	6.35106	4.13732	4.13732	2.67553	2.67553	1.71511	1.71511	-0.33	1347.91	13.67	12.67	11.67	89.2801	4.79454	6.28616	0	0	0	0	0	0	0	0	64.7111	6.42082
undecan-1-al	9.9789	0.758889	9.9789	0.758889	0.380559	170.296	148.12	170.167	72	0	0.11949	-0.303403	0.303403	0.11949	0.833333	1.33333	1.83333	2.76676	89.0049	9.07107	8.34956	8.34956	5.91421	5.35106	5.35106	3.43022	3.43022	2.17553	2.17553	1.36155	1.36155	-0.33	488.925	11.67	10.67	9.67	76.5502	4.79454	6.28616	0	0	0	0	0	0	0	0	51.8695	6.42082
serine	9.64532	-1.17824	9.64532	0.50463	0.39424	105.093	98.037	105.043	42	0	0.322371	-0.480021	0.480021	0.322371	1.85714	2.28571	2.28571	3.34342	72.5803	5.86181	3.66448	3.66448	3.18074	1.77422	1.77422	1.1273	1.1273	0.513894	0.513894	0.0780926	0.0780926	-0.61	27.9771	6.39	2.54399	2.13212	40.559	15.9467	6.04184	0	0	0	5.96931	4.79454	0	0	0	0	0
coriandrin	11.8675	-0.388935	11.8675	0.388935	0.644593	230.219	220.139	230.058	86	0	0.347141	-0.49505	0.49505	0.347141	1.29412	2.11765	2.88235	2.63383	764.021	11.9912	9.44239	9.44239	8.20271	5.19128	5.19128	3.85096	3.85096	2.76283	2.76283	2.0816	2.0816	-2.23	12622.7	9.95823	3.38132	1.33719	96.3988	13.5712	22.479	0	0	0	5.62559	0	4.79454	0	0	0	30.5091
isoscopoletin	10.898	-0.425701	10.898	0.0220824	0.695448	192.17	184.106	192.042	72	0	0.335693	-0.504237	0.504237	0.335693	1.35714	2.14286	2.85714	2.7973	527.123	10.1294	7.48136	7.48136	6.70271	4.01374	4.01374	2.81631	2.81631	1.92082	1.92082	1.24824	1.24824	-1.97	1802.14	8.62041	3.06408	1.30543	79.3521	14.2605	5.58302	11.499	0	0	5.62559	0	4.79454	0	0	0	12.1327
decan-1-al	9.94004	0.757716	9.94004	0.757716	0.388944	156.269	136.109	156.151	66	0	0.11949	-0.303403	0.303403	0.11949	0.909091	1.45455	2	2.73767	78.942	8.36396	7.64245	7.64245	5.41421	4.85106	4.85106	3.07666	3.07666	1.92553	1.92553	1.18478	1.18478	-0.33	292.886	10.67	9.67	9.67	70.1853	4.79454	6.28616	0	0	0	0	0	0	0	0	45.4487	6.42082
dodecanol	8.56606	0.371528	8.56606	0.371528	0.512982	186.339	160.131	186.198	80	0	0.0430524	-0.396377	0.396377	0.0430524	0.615385	1	1.38462	2.75815	71.1937	9.77817	9.22539	9.22539	6.41421	6.02333	6.02333	3.90559	3.90559	2.51167	2.51167	1.59924	1.59924	-0.04	812.703	12.96	11.96	11.96	83.5478	5.10653	0	0	0	0	0	0	0	0	0	64.7111	6.42082
p-hydroxycinnamic-acid	10.1034	-0.983264	10.1034	0.168958	0.650834	164.16	156.096	164.047	62	0	0.327821	-0.507966	0.507966	0.327821	1.25	1.83333	2.33333	2.77203	298.055	8.97469	6.26678	6.26678	5.68154	3.38339	3.38339	2.2631	2.2631	1.31145	1.31145	0.752946	0.752946	-1.77	496.108	8.32775	3.57176	2.45786	69.5866	10.2131	5.74951	0	0	0	5.96931	0	4.79454	0	0	12.1327	23.7722
ethyl-palmitate	11.1222	-0.0318769	11.1222	0.0318769	0.2709	284.484	248.196	284.272	120	0	0.305267	-0.465969	0.465969	0.305267	0.65	1.05	1.45	3.00692	201.595	14.8911	13.9231	13.9231	9.80806	8.96469	8.96469	5.79766	5.79766	3.78978	3.78978	2.52026	2.52026	-0.53	23733	19.47	16.5241	15.5272	126.218	4.73686	0	0	0	0	5.96931	4.79454	0	0	0	83.9736	13.3446
palmitic-acid-ethyl-ester	11.1222	-0.0318769	11.1222	0.0318769	0.2709	284.484	248.196	284.272	120	0	0.305267	-0.465969	0.465969	0.305267	0.65	1.05	1.45	3.00692	201.595	14.8911	13.9231	13.9231	9.80806	8.96469	8.96469	5.79766	5.79766	3.78978	3.78978	2.52026	2.52026	-0.53	23733	19.47	16.5241	15.5272	126.218	4.73686	0	0	0	0	5.96931	4.79454	0	0	0	83.9736	13.3446
ethyl-myristate	11.0812	-0.0338665	11.0812	0.0338665	0.332108	256.43	224.174	256.24	108	0	0.305267	-0.465969	0.465969	0.305267	0.722222	1.16667	1.61111	3.0059	177.936	13.4768	12.5089	12.5089	8.80806	7.96469	7.96469	5.09056	5.09056	3.28978	3.28978	2.16671	2.16671	-0.53	8770.62	17.47	14.5307	13.5346	113.488	4.73686	0	0	0	0	5.96931	4.79454	0	0	0	71.132	13.3446
toluene	2.08333	1.32176	2.08333	1.32176	0.458806	92.141	84.077	92.0626	36	0	-0.0397745	-0.0622491	0.0622491	0.0397745	1	1.57143	1.85714	3.02147	129.966	5.11288	4.38675	4.38675	3.39385	2.41068	2.41068	1.6547	1.6547	0.940456	0.940456	0.534378	0.534378	-0.78	47.1973	4.38077	1.78329	1.03826	43.7963	0	0	0	0	0	0	0	0	0	0	35.8953	6.92374
triacontan-1-ol	8.75884	0.374444	8.75884	0.374444	0.120356	438.825	376.329	438.48	188	0	0.0430524	-0.396377	0.396377	0.0430524	0.258065	0.419355	0.580645	2.9779	260.136	22.5061	21.9533	21.9533	15.4142	15.0233	15.0233	10.2695	10.2695	7.01167	7.01167	4.78122	4.78122	-0.04	6.06279e+06	30.96	29.96	29.96	198.117	5.10653	0	0	0	0	0	0	0	0	0	180.286	6.42082
apigenin	12.0209	-0.410347	12.0209	0.0188225	0.631833	270.24	260.16	270.053	100	0	0.196579	-0.507966	0.507966	0.196579	0.85	1.55	2.25	2.2894	846.507	14.2757	10.1996	10.1996	9.54171	5.83661	5.83661	4.35981	4.35981	2.94644	2.94644	2.02188	2.02188	-2.95	38062.8	12.1028	4.3078	1.94826	112.519	19.7367	33.978	5.42879	0	0	0	4.79454	0	0	0	0	24.2655
nerolidol	9.72812	-0.725506	9.72812	0.725506	0.633094	222.372	196.164	222.198	92	0	0.0799543	-0.386092	0.386092	0.0799543	1.1875	1.8125	2.3125	3.87711	265.16	12.6044	11.2148	11.2148	7.37101	6.02148	6.02148	4.9706	4.9706	2.67429	2.67429	1.40343	1.40343	-0.82	1952.02	15.18	7.4528	8.48529	100.574	5.10653	0	0	0	0	0	0	0	0	6.57894	29.3743	53.3782
glycine	9.24306	-0.967593	9.24306	0.277778	0.421171	75.067	70.027	75.032	30	0	0.316756	-0.480297	0.480297	0.316756	2	2.2	2.2	2.84738	42.9126	4.28446	2.63992	2.63992	2.27006	1.18953	1.18953	0.597863	0.597863	0.17462	0.17462	0	0	-0.57	9.65148	4.43	1.72155	3.43	29.3998	10.8402	0	0	0	0	5.96931	4.79454	0	0	0	0	0
p-hydroxy-benzoic-acid	10.2306	-0.986111	10.2306	0.0740741	0.610259	138.122	132.074	138.032	52	0	0.335183	-0.507966	0.507966	0.335183	1.2	1.7	2.1	3.0034	237.533	7.56048	5.11208	5.11208	4.69838	2.7227	2.7227	1.85203	1.85203	1.11426	1.11426	0.604007	0.604007	-1.51	180.913	6.60779	2.38963	1.2539	57.5463	10.2131	5.74951	0	0	0	5.96931	0	4.79454	0	0	0	24.2655
sucrose	9.99783	-2.22175	9.99783	0.668633	0.237891	342.297	320.121	342.116	136	0	0.22355	-0.393567	0.393567	0.22355	0.782609	1.3913	1.86957	2.17727	393.203	17.3614	12.0426	12.0426	10.8069	7.04946	7.04946	5.55938	5.55938	4.07033	4.07033	2.63132	2.63132	-0.44	120495	18.8924	7.20728	3.2268	130.436	55.0628	49.3346	6.29003	5.78711	0	0	0	0	0	0	0	0
arginine	10.215	-1.00201	10.215	0.112133	0.200275	174.204	160.092	174.112	70	0	0.319969	-0.480086	0.480086	0.319969	1.66667	2.25	2.66667	3.31184	170.931	9.56048	6.70883	6.70883	5.53658	3.60022	3.60022	2.42741	2.42741	1.32455	1.32455	0.668508	0.668508	-1.3	312.646	10.7	5.36338	5.48223	70.4347	21.8907	6.04184	5.95955	0	0	5.96931	10.2038	0	0	0	0	12.8416
methionine	10.0709	-0.912917	10.0709	0.552083	0.596996	149.215	138.127	149.051	54	0	0.319999	-0.480086	0.480086	0.319999	1.88889	2.44444	2.77778	3.26591	96.9588	7.27602	5.33262	6.14912	4.18074	2.65491	4.04876	1.72621	2.7118	0.950177	1.59413	0.368293	0.85793	-0.22	80.2014	8.78	4.63927	4.29414	58.6178	10.8402	6.04184	0	0	0	5.96931	4.79454	0	11.7619	0	0	18.4294
citronellol	8.62977	0.329353	8.62977	0.329353	0.606746	156.269	136.109	156.151	66	0	0.0433067	-0.396366	0.396366	0.0433067	1.36364	2	2.45455	3.30638	112.041	8.69023	7.93034	7.93034	5.1639	4.407	4.407	3.47628	3.47628	1.83395	1.83395	1.02125	1.02125	-0.3	203.695	10.7	6.41273	7.59827	70.1284	5.10653	0	0	0	0	0	0	0	0	0	18.5729	39.0278
acetic-acid	9	-0.833333	9	0.833333	0.429883	60.052	56.02	60.0211	24	0	0.299685	-0.481433	0.481433	0.299685	2	2	2	2.80304	27.0196	3.57735	2.35546	2.35546	1.73205	0.927731	0.927731	0.519018	0.519018	0	0	0	0	-0.53	3.24511	3.47	0.874858	1.15601	24.0599	5.10653	0	0	0	5.96931	0	4.79454	0	0	0	0	0
angelicin	11.0517	-0.341481	11.0517	0.341481	0.506483	186.166	180.118	186.032	68	0	0.335714	-0.464203	0.464203	0.335714	1	1.85714	2.78571	2.66393	660.655	9.54361	7.18885	7.18885	6.84334	4.24557	4.24557	3.07076	3.07076	2.21788	2.21788	1.57187	1.57187	-2.03	3572.66	7.38099	2.47971	0.893113	78.5554	8.8343	11.166	0	0	0	5.62559	0	4.79454	0	0	0	24.2655
quercetin	12.1429	-0.887671	12.1429	0.133919	0.43419	302.238	292.158	302.043	112	0	0.238289	-0.507678	0.507678	0.238289	0.818182	1.54545	2.22727	2.37726	956.243	16.0161	10.9393	10.9393	10.3799	6.12314	6.12314	4.65044	4.65044	3.17296	3.17296	2.13546	2.13546	-3.35	86490.5	13.6247	4.58994	1.95687	122.108	29.9498	22.4683	17.2593	11.1783	0	0	4.79454	0	0	0	0	18.1991
rhamnetin	12.272	-0.82503	12.272	0.00668037	0.535213	316.265	304.169	316.058	118	0	0.238289	-0.50689	0.50689	0.238289	0.956522	1.69565	2.34783	2.35596	972.305	16.7233	11.9004	11.9004	10.9179	6.51191	6.51191	4.83207	4.83207	3.39741	3.39741	2.24288	2.24288	-3.35	153222	14.5816	5.13095	2.2771	128.792	29.5801	22.4683	17.2593	11.1783	0	0	4.79454	0	0	0	0	18.1991
carvone	11.1995	0.281713	11.1995	0.281713	0.524713	150.221	136.109	150.104	60	0	0.158369	-0.294557	0.294557	0.158369	1.72727	2.36364	2.81818	2.69829	223.027	8.43072	7.18427	7.18427	5.10906	3.96333	3.96333	3.29342	3.29342	2.2771	2.2771	1.2764	1.2764	-0.85	271.813	8.24852	3.03545	1.79345	67.8002	0	0	5.78324	0	0	0	4.79454	0	0	0	18.2281	31.7593
acetyl-choline	10.3004	-0.200509	10.3004	0.200509	0.421378	146.21	130.082	146.118	60	0	0.30234	-0.459873	0.459873	0.30234	1.4	1.9	2.2	3.29062	115.265	8.19867	7.17792	7.17792	4.4165	3.35479	3.35479	3.35397	3.35397	1.06743	1.06743	0.463234	0.463234	-0.57	81.2384	9.43	3.56215	7.43	62.1738	9.21989	13.1516	0	0	0	5.96931	4.79454	0	0	0	0	0
cystine	10.2692	-1.06886	10.2692	0.228511	0.336025	240.306	228.21	240.024	82	0	0.320865	-0.480063	0.480063	0.320865	1	1.28571	1.5	3.46818	192.008	11.1378	7.25103	8.88403	6.44726	3.65999	6.14803	2.4585	5.01078	1.21293	3.68649	0.385411	2.61324	-0.44	819.114	13.56	6.93244	6.08083	88.8014	21.6804	12.0837	0	0	0	11.9386	9.58907	0	0	0	21.5878	0
leucine	10.1098	-0.913241	10.1098	0.3575	0.583947	131.175	118.071	131.095	54	0	0.319978	-0.480086	0.480086	0.319978	1.66667	2.11111	2.22222	3.50169	101.231	7.43916	5.79462	5.79462	4.03658	3.02094	3.02094	2.57428	2.57428	1.04254	1.04254	0.608685	0.608685	-0.57	60.4718	8.43	3.45452	3.96836	54.8596	10.8402	6.04184	0	0	0	5.96931	4.79454	0	0	0	13.8475	12.3387
ocimene	3.65619	0.633209	3.65619	0.633209	0.52193	136.238	120.11	136.125	56	0	-0.0287299	-0.0988021	0.0988021	0.0287299	1.4	2	2.4	3.81273	147.421	7.98313	7.09386	7.09386	4.6639	3.6403	3.6403	2.74372	2.74372	1.1771	1.1771	0.4976	0.4976	-0.78	128.885	9.22	5.04062	5.3585	63.9549	0	0	0	0	0	0	0	0	0	0	50.3036	12.8416
palmitoleic-acid	10.2915	-0.665735	10.2915	0.331015	0.356164	254.414	224.174	254.225	106	0	0.30284	-0.48123	0.48123	0.30284	0.833333	1.33333	1.88889	3.05585	209.143	13.4768	11.9954	11.9954	8.77006	7.63822	7.63822	5.02092	5.02092	3.15244	3.15244	1.99341	1.99341	-0.79	8372.6	17.21	14.2717	15.21	112.48	5.10653	0	0	0	0	5.96931	4.79454	0	0	0	57.6007	32.1041
elemol	10.1294	-0.573214	10.1294	0.160301	0.717035	222.372	196.164	222.198	92	0	0.0619535	-0.390182	0.390182	0.0619535	1.5	2.0625	2.4375	2.89512	284.3	12.5605	11.2148	11.2148	7.20434	6.21841	6.21841	6.23385	6.23385	4.40799	4.40799	2.98109	2.98109	-0.56	2131.16	13.5048	4.3668	2.57147	100.258	5.10653	0	0	0	0	0	0	0	0	6.57894	25.1518	57.2845
dodecanal	10.012	0.759757	10.012	0.759757	0.368727	184.323	160.131	184.183	78	0	0.11949	-0.303403	0.303403	0.11949	0.769231	1.23077	1.69231	2.792	99.2976	9.77817	9.05667	9.05667	6.41421	5.85106	5.85106	3.78377	3.78377	2.42553	2.42553	1.53833	1.53833	-0.33	812.703	12.67	11.67	11.67	82.9151	4.79454	6.28616	0	0	0	0	0	0	0	0	58.2903	6.42082
undecanal	9.9789	0.758889	9.9789	0.758889	0.380559	170.296	148.12	170.167	72	0	0.11949	-0.303403	0.303403	0.11949	0.833333	1.33333	1.83333	2.76676	89.0049	9.07107	8.34956	8.34956	5.91421	5.35106	5.35106	3.43022	3.43022	2.17553	2.17553	1.36155	1.36155	-0.33	488.925	11.67	10.67	9.67	76.5502	4.79454	6.28616	0	0	0	0	0	0	0	0	51.8695	6.42082
choline	8.38625	0.28125	8.38625	0.28125	0.476184	104.173	90.061	104.107	44	0	0.101493	-0.390515	0.390515	0.101493	1.28571	1.71429	1.71429	3.15449	46.5321	5.91421	5.30864	5.30864	3.06066	2.4741	2.4741	2.73754	2.73754	0.77082	0.77082	0.3	0.3	-0.08	18.1417	6.92	2.28455	5.92	44.9631	9.58956	6.54476	0	0	0	0	0	0	0	0	0	0
isoquercitrin	13.2469	-1.85428	13.2469	0.0201141	0.228875	464.379	444.219	464.095	176	0	0.238633	-0.507678	0.507678	0.238633	0.878788	1.60606	2.27273	1.90903	1250.2	24.0242	16.6913	16.6913	15.6163	9.64317	9.64317	7.44609	7.44609	5.23772	5.23772	3.5109	3.5109	-3.55	1.90755e+07	22.6371	8.42257	3.89878	183.901	54.7431	46.8841	17.2593	17.4683	0	0	4.79454	0	0	0	0	18.1991
umbelliferone	10.7464	-0.409167	10.7464	0.0943056	0.596945	162.144	156.096	162.032	60	0	0.335693	-0.507822	0.507822	0.335693	1.16667	1.91667	2.75	2.8865	470.402	8.55204	6.15046	6.15046	5.75402	3.4847	3.4847	2.47656	2.47656	1.60667	1.60667	1.04934	1.04934	-1.77	682.222	6.91066	2.37336	1.0512	67.8736	9.52368	11.3325	0	0	0	5.62559	0	4.79454	0	0	0	18.1991
vanillic-acid	10.4432	-1.04787	10.4432	0.0671296	0.693399	168.148	160.084	168.042	64	0	0.335323	-0.504254	0.504254	0.335323	1.5	2.16667	2.66667	3.1343	305.926	9.13783	6.44297	6.44297	5.64707	3.25174	3.25174	2.19178	2.19178	1.42667	1.42667	0.810656	0.810656	-1.71	482.836	8.38718	3.12651	1.47374	69.0248	14.9499	0	11.499	0	0	5.96931	0	4.79454	0	0	0	18.1991
bergapten	11.1193	-0.388464	11.1193	0.388464	0.586359	216.192	208.128	216.042	80	0	0.335697	-0.49521	0.49521	0.335697	1.125	1.9375	2.75	2.58458	720.536	11.121	8.51974	8.51974	7.79202	4.77461	4.77461	3.40847	3.40847	2.51283	2.51283	1.83008	1.83008	-2.23	8834.56	9.02926	3.13102	1.12927	90.0339	13.5712	16.9156	0	0	0	5.62559	0	4.79454	0	0	0	12.1327
linoleic-acid	10.3186	-0.670665	10.3186	0.323902	0.318262	280.452	248.196	280.24	116	0	0.30284	-0.48123	0.48123	0.30284	0.8	1.35	1.95	3.17377	266.592	14.8911	13.1501	13.1501	9.77006	8.28805	8.28805	5.37447	5.37447	3.34128	3.34128	2.08765	2.08765	-1.05	22676.5	18.95	16.0057	16.95	124.52	5.10653	0	0	0	0	5.96931	4.79454	0	0	0	63.3319	38.5249
tryptophan	10.6264	-0.971962	10.6264	0.346574	0.700584	204.229	192.133	204.09	78	0	0.320317	-0.480078	0.480078	0.320317	1.46667	2.2	2.93333	2.32349	490.049	10.8365	8.10402	8.10402	7.18154	4.71624	4.71624	3.50835	3.50835	2.43194	2.43194	1.62473	1.62473	-1.81	3732.54	9.73391	3.74448	1.84536	86.7127	15.8242	6.04184	0	0	0	5.96931	4.79454	0	0	0	18.1991	11.6298
valine	10.0157	-0.930556	10.0157	0.0208333	0.536977	117.148	106.06	117.079	48	0	0.320236	-0.480079	0.480079	0.320236	1.625	2	2	3.63768	90.4295	6.73205	5.08751	5.08751	3.55342	2.53777	2.53777	2.10804	2.10804	1.00339	1.00339	0.285154	0.285154	-0.57	39.3681	7.43	2.66781	1.93032	48.4947	10.8402	6.04184	0	0	0	5.96931	4.79454	0	0	0	13.8475	5.91791
aspartic-acid	9.84644	-1.29407	9.84644	0.532407	0.452021	133.103	126.047	133.038	52	0	0.320578	-0.481175	0.481175	0.320578	1.44444	1.88889	2	3.63243	132.529	7.43916	4.57273	4.57273	4.03658	2.23927	2.23927	1.54259	1.54259	0.711731	0.711731	0.275438	0.275438	-1.1	60.4718	7.9	3.03231	3.47971	51.0855	15.9467	6.04184	0	0	0	11.9386	9.58907	0	0	0	0	0
alanine	9.57407	-0.962963	9.57407	0.731481	0.451352	89.094	82.038	89.0477	36	0	0.319678	-0.480094	0.480094	0.319678	2	2.16667	2.16667	3.25759	59.8135	5.1547	3.51016	3.51016	2.64273	1.62709	1.62709	1.12691	1.12691	0.389528	0.389528	0	0	-0.57	13.6096	5.43	1.76763	1.72155	35.7648	10.8402	6.04184	0	0	0	5.96931	4.79454	0	0	0	0	6.92374
homoeriodictyol	12.2205	-0.587315	12.2205	0.0101157	0.78854	302.282	288.17	302.079	114	0	0.173909	-0.507679	0.507679	0.173909	1.13636	1.90909	2.63636	2.00163	752.542	15.853	11.7376	11.7376	10.4904	6.62035	6.62035	5.00311	5.00311	3.56054	3.56054	2.50558	2.50558	-2.89	96855	14.0644	5.14207	2.28227	125.714	24.7933	28.916	17.2823	0	0	0	4.79454	0	0	0	6.06637	17.6962
isoleucine	10.1746	-0.912639	10.1746	0.0717593	0.583947	131.175	118.071	131.095	54	0	0.320247	-0.480079	0.480079	0.320247	1.77778	2.22222	2.33333	3.71614	103.231	7.43916	5.79462	5.79462	4.09142	3.07578	3.07578	2.24955	2.24955	1.54216	1.54216	0.497328	0.497328	-0.57	75.5814	8.43	3.45452	2.46357	54.8596	10.8402	6.04184	0	0	0	5.96931	4.79454	0	0	0	20.2683	5.91791
(-)-borneol	9.81424	-0.03125	9.81424	0.03125	0.5668	154.253	136.109	154.136	64	0	0.0601384	-0.39253	0.39253	0.0601384	1.27273	1.90909	2.09091	2.39625	185.312	8.27602	7.72323	7.72323	4.983	4.66385	4.66385	5.12625	5.12625	4.74796	4.74796	3.16151	3.16151	-0.04	358.405	7.60093	1.82009	0.658391	68.8063	5.10653	0	0	0	0	0	0	0	0	0	20.7712	36.0104
diphenylamine	3.30389	1.11917	3.30389	1.11917	0.725803	169.227	158.139	169.089	64	0	0.0383701	-0.355527	0.355527	0.0383701	0.538462	0.923077	1.30769	2.16148	315.899	8.93288	7.2735	7.2735	6.44949	4.32137	4.32137	2.85705	2.85705	1.83625	1.83625	1.20964	1.20964	-1.76	1589.72	7.8669	3.76421	2.0898	78.0384	5.31679	0	0	0	0	0	0	0	0	0	36.3982	24.2655
triacontanol	8.75884	0.374444	8.75884	0.374444	0.120356	438.825	376.329	438.48	188	0	0.0430524	-0.396377	0.396377	0.0430524	0.258065	0.419355	0.580645	2.9779	260.136	22.5061	21.9533	21.9533	15.4142	15.0233	15.0233	10.2695	10.2695	7.01167	7.01167	4.78122	4.78122	-0.04	6.06279e+06	30.96	29.96	29.96	198.117	5.10653	0	0	0	0	0	0	0	0	0	180.286	6.42082
myristicin	5.29141	0.267099	5.29141	0.267099	0.686631	192.214	180.118	192.079	74	0	0.231017	-0.492701	0.492701	0.231017	1.5	2.35714	3.07143	2.43133	357.795	9.96626	8.07812	8.07812	6.84687	4.42272	4.42272	3.02467	3.02467	2.09821	2.09821	1.46844	1.46844	-1.64	2679.45	8.93639	3.61703	1.41128	82.9013	14.2106	0	11.499	12.5425	0	0	0	0	0	6.57894	6.07602	24.117
psoralen	10.9605	-0.344068	10.9605	0.344068	0.506483	186.166	180.118	186.032	68	0	0.335693	-0.464207	0.464207	0.335693	0.928571	1.78571	2.71429	2.56458	660.655	9.54361	7.18885	7.18885	6.8265	4.23959	4.23959	3.10289	3.10289	2.19436	2.19436	1.52731	1.52731	-2.03	3380.92	7.38099	2.47971	0.955835	78.5554	8.8343	11.166	0	0	0	5.62559	0	4.79454	0	0	0	18.1991
lysine	10.1372	-0.933313	10.1372	0.52037	0.457177	146.19	132.078	146.106	60	0	0.319967	-0.480086	0.480086	0.319967	1.5	2.1	2.5	3.21488	105.921	7.98313	5.91594	5.91594	4.68074	3.36624	3.36624	2.22919	2.22919	1.28645	1.28645	0.632064	0.632064	-0.61	133.509	9.39	5.1966	4.28669	60.1995	16.5739	6.04184	0	0	0	5.96931	4.79454	0	0	0	6.42082	19.3864
threonine	9.85574	-1.18056	9.85574	0.979167	0.425096	119.12	110.048	119.058	48	0	0.322664	-0.480013	0.480013	0.322664	1.75	2.125	2.125	3.63768	91.2842	6.73205	4.53473	4.53473	3.55342	2.21862	2.21862	1.60462	1.60462	0.804873	0.804873	0.206339	0.206339	-0.61	39.3681	7.39	2.63727	1.90208	46.924	15.9467	6.04184	0	0	0	5.96931	4.79454	0	0	0	0	6.92374
syringaldehyde	10.4613	-0.101296	10.4613	0.101296	0.713906	182.175	172.095	182.058	70	0	0.20028	-0.501699	0.501699	0.20028	1.23077	1.69231	2	3.27748	294.386	9.84493	7.40401	7.40401	6.22308	3.62743	3.62743	2.39188	2.39188	1.63822	1.63822	0.981802	0.981802	-1.71	893.981	9.37857	3.79867	1.71775	75.7091	14.5803	6.28616	11.499	5.74951	0	0	4.79454	0	0	0	0	12.1327
protocatechuic-acid	10.2717	-1.13861	10.2717	0.0552778	0.522491	154.121	148.073	154.027	58	0	0.335323	-0.50426	0.50426	0.335323	1.18182	1.81818	2.27273	3.15155	292.492	8.43072	5.48194	5.48194	5.10906	2.86298	2.86298	2.00865	2.00865	1.22236	1.22236	0.656468	0.656468	-1.71	271.813	7.39764	2.49436	1.40295	62.3406	15.3196	0	11.499	0	0	5.96931	0	4.79454	0	0	0	18.1991
xanthotoxin	11.1731	-0.405828	11.1731	0.405828	0.586359	216.192	208.128	216.042	80	0	0.335826	-0.489679	0.489679	0.335826	1.125	1.9375	2.75	2.59604	720.536	11.121	8.51974	8.51974	7.79202	4.77461	4.77461	3.42155	3.42155	2.48708	2.48708	1.79156	1.79156	-2.23	8893.48	9.02926	3.13102	1.12927	90.0339	13.5712	0	11.166	5.74951	0	5.62559	0	4.79454	0	0	0	18.1991
scopoletin	10.8696	-0.442531	10.8696	0.0468981	0.695448	192.17	184.106	192.042	72	0	0.335693	-0.504162	0.504162	0.335693	1.35714	2.14286	2.85714	2.79044	527.123	10.1294	7.48136	7.48136	6.70271	4.01374	4.01374	2.81631	2.81631	1.92082	1.92082	1.24729	1.24729	-1.97	1791.01	8.62041	3.06408	1.30543	79.3521	14.2605	5.58302	11.499	0	0	5.62559	0	4.79454	0	0	0	12.1327
starch	9.94273	-1.73907	9.94273	0.667367	0.243258	342.297	320.121	342.116	136	0	0.186732	-0.393567	0.393567	0.186732	0.652174	1.26087	1.82609	2.11486	378.018	17.309	11.9902	11.9902	10.811	7.07903	7.07903	5.52683	5.52683	3.97897	3.97897	2.56969	2.56969	-0.44	108712	18.8924	7.6304	3.64672	130.436	55.0628	48.8317	12.5801	0	0	0	0	0	0	0	0	0
daucosterol	10.5022	-1.39612	10.5022	0.101237	0.257173	576.859	516.379	576.439	236	0	0.186473	-0.393567	0.393567	0.186473	0.95122	1.70732	2.39024	1.23522	918.339	29.6895	26.6735	26.6735	19.4388	17.0955	17.0955	15.6529	15.6529	13.4539	13.4539	10.7755	10.7755	-0.5	1193429283	31.9102	12.4778	5.72515	248.833	29.8998	24.4159	6.29003	0	0	0	0	0	0	0	66.0332	110.043
myrtenal	10.6144	0.407731	10.6144	0.407731	0.523476	150.221	136.109	150.104	60	0	0.145506	-0.298257	0.298257	0.145506	1.63636	2.36364	2.72727	2.29608	225.027	8.06048	7.13186	7.13186	5.15903	4.31207	4.31207	4.36426	4.36426	3.64705	3.64705	2.53249	2.53249	-0.59	352.733	7.08041	1.9637	0.74078	67.484	0	6.28616	0	0	0	0	4.79454	0	0	0	19.9235	35.6656
dillapiol	5.34305	0.214673	5.34305	0.214673	0.731418	222.24	208.128	222.089	86	0	0.23102	-0.492405	0.492405	0.23102	1.3125	2.0625	2.6875	2.58049	411.97	11.5436	9.40901	9.40901	7.81239	4.95774	4.95774	3.32877	3.32877	2.42342	2.42342	1.76225	1.76225	-1.84	6932.94	10.6703	4.34602	1.55979	94.3798	18.9475	0	11.499	18.292	0	0	0	0	0	6.57894	6.07602	12.4872
ferulic-acid	10.2266	-1.01663	10.2266	0.0277546	0.71532	194.186	184.106	194.058	74	0	0.327821	-0.504254	0.504254	0.327821	1.5	2.21429	2.78571	2.94851	368.385	10.552	7.59768	7.59768	6.63023	3.91243	3.91243	2.60286	2.60286	1.62214	1.62214	0.965398	0.965398	-1.97	1295.22	10.1131	4.31828	2.51585	81.0651	14.9499	0	11.499	0	0	5.96931	0	4.79454	0	0	6.06637	23.7722
magnesium	0	0	0	0	0.300642	26.321	24.305	26.0007	4	0	0.316166	0.316166	0.316166	0.316166	1	1	1	0	0	0	0	0	0	0	0	0	0	0	0	0	0	0.766234	0	1.76623	0.0713185	1.98657	23.6384	0	0	0	0	0	23.0528	0	0	0	0	0	0
glucose	9.89643	-1.78736	9.89643	0.0257748	0.281638	180.156	168.06	180.063	72	0	0.150755	-0.393579	0.393579	0.150755	1.08333	1.58333	1.91667	4.07058	138	9.72361	6.23817	6.23817	5.54011	3.32631	3.32631	2.35778	2.35778	1.42053	1.42053	0.618123	0.618123	-0.53	358.753	11.47	5.17501	2.83881	68.6967	30.3272	24.4159	6.28616	0	0	0	0	0	0	0	0	0
histidine	10.2625	-1.00648	10.2625	0.262731	0.541194	155.157	146.085	155.069	60	0	0.320378	-0.480077	0.480077	0.320378	1.90909	2.63636	3.09091	2.49876	231.985	8.26758	5.81918	5.81918	5.19838	3.15937	3.15937	2.2094	2.2094	1.3011	1.3011	0.715164	0.715164	-1.36	394.89	7.74373	3.1565	2.04749	63.2507	15.8242	6.04184	0	0	0	5.96931	4.79454	4.98398	0	0	0	0
phenylalanine	10.3786	-0.959395	10.3786	0.385093	0.690463	165.192	154.104	165.079	64	0	0.320316	-0.480078	0.480078	0.320316	1.41667	2	2.5	2.5846	258.491	8.97469	6.60402	6.60402	5.69838	3.72222	3.72222	2.63445	2.63445	1.61564	1.61564	0.955337	0.955337	-1.35	526.605	8.7439	3.8752	2.35865	70.8219	10.8402	6.04184	0	0	0	5.96931	4.79454	0	0	0	30.3318	11.9843
dipentene	3.97457	0.767315	3.97457	0.767315	0.485034	136.238	120.11	136.125	56	0	-0.0170963	-0.0998494	0.0998494	0.0170963	1.7	2.4	2.8	2.49541	162.877	7.56048	6.98313	6.98313	4.69838	4.0092	4.0092	3.36813	3.36813	2.33489	2.33489	1.41284	1.41284	-0.52	180.913	7.58549	3.04628	1.72851	63.6387	0	0	0	0	0	0	0	0	0	0	23.8012	39.0278
thymol	9.46176	0.398704	9.46176	0.398704	0.652274	150.221	136.109	150.104	60	0	0.118789	-0.507655	0.507655	0.118789	1.27273	1.90909	2.36364	3.09272	251.05	8.43072	7.25661	7.25661	5.10906	3.90502	3.90502	3.21697	3.21697	1.80795	1.80795	1.14192	1.14192	-0.98	252.107	8.1198	2.95161	1.73203	67.6854	5.10653	5.74951	0	0	0	0	0	0	0	0	25.9802	30.0349
tyrosine	10.3962	-1.0203	10.3962	0.159858	0.62772	181.191	170.103	181.074	70	0	0.320316	-0.507967	0.507967	0.320316	1.38462	1.92308	2.38462	2.64176	294.233	9.84493	6.97388	6.97388	6.09222	3.85652	3.85652	2.8153	2.8153	1.70915	1.70915	0.973275	0.973275	-1.55	758.764	9.53734	3.90952	2.75739	75.6161	15.9467	11.7914	0	0	0	5.96931	4.79454	0	0	0	12.1327	24.117
glutamic-acid	9.99388	-1.16551	9.99388	0.0231481	0.485976	147.13	138.058	147.053	58	0	0.319984	-0.481229	0.481229	0.319984	1.4	1.9	2.2	3.49073	144.583	8.14626	5.27984	5.27984	4.53658	2.73927	2.73927	1.87714	1.87714	0.986405	0.986405	0.402453	0.402453	-1.1	111.042	8.9	3.83756	3.84857	57.4504	15.9467	6.04184	0	0	0	11.9386	9.58907	0	0	0	0	6.42082
fructose	10.5209	-1.86375	10.5209	0.766929	0.301092	180.156	168.06	180.063	72	0	0.18877	-0.393579	0.393579	0.18877	1.16667	1.66667	2	4.07958	146.974	9.72361	6.29058	6.29058	5.54011	3.32832	3.32832	2.30978	2.30978	1.3905	1.3905	0.602409	0.602409	-0.53	358.753	11.47	5.17501	2.83881	68.6967	25.5326	24.9188	5.78324	0	0	0	4.79454	0	0	0	0	0
trans-anethole	5.02322	0.90116	5.02322	0.90116	0.626216	148.205	136.109	148.089	58	0	0.118401	-0.496768	0.496768	0.118401	1.18182	1.81818	2.27273	2.82404	233.555	8.10445	6.87235	6.87235	5.3637	3.6331	3.6331	2.27316	2.27316	1.47492	1.47492	0.907472	0.907472	-1.24	380.176	7.86246	3.81428	2.11427	67.3151	4.73686	5.74951	0	0	0	0	0	0	0	0	24.2848	24.6199
stearic-acid	10.3332	-0.653061	10.3332	0.345492	0.336042	284.484	248.196	284.272	120	0	0.30284	-0.48123	0.48123	0.30284	0.6	0.9	1.2	2.93898	201.595	14.8911	13.6692	13.6692	9.77006	8.98839	8.98839	6.09349	6.09349	3.9942	3.9942	2.64755	2.64755	-0.53	22676.5	19.47	16.5241	17.47	125.899	5.10653	0	0	0	0	5.96931	4.79454	0	0	0	96.8152	6.42082
rutin	13.57	-1.9682	13.57	0.0312979	0.139518	610.521	580.281	610.153	234	0	0.238633	-0.507678	0.507678	0.238633	0.744186	1.4186	2.11628	1.47847	1539.64	31.3252	22.289	22.289	20.2767	13.008	13.008	10.2782	10.2782	7.29092	7.29092	4.83854	4.83854	-3.71	2312654061	30.7381	11.759	5.67189	240.901	74.4299	65.196	23.5493	17.4683	0	0	4.79454	0	0	0	0	25.1228
[truncated: 151 more columns]

## Sheet: Table-S2-f
compound	MaxEStateIndex	MinEStateIndex	MaxAbsEStateIndex	MinAbsEStateIndex	qed	MolWt	HeavyAtomMolWt	ExactMolWt	NumValenceElectrons	NumRadicalElectrons	MaxPartialCharge	MinPartialCharge	MaxAbsPartialCharge	MinAbsPartialCharge	FpDensityMorgan1	FpDensityMorgan2	FpDensityMorgan3	BalabanJ	BertzCT	Chi0	Chi0n	Chi0v	Chi1	Chi1n	Chi1v	Chi2n	Chi2v	Chi3n	Chi3v	Chi4n	Chi4v	HallKierAlpha	Ipc	Kappa1	Kappa2	Kappa3	LabuteASA	PEOE_VSA1	PEOE_VSA10	PEOE_VSA11	PEOE_VSA12	PEOE_VSA13	PEOE_VSA14	PEOE_VSA2	PEOE_VSA3	PEOE_VSA4	PEOE_VSA5	PEOE_VSA6	PEOE_VSA7
sinapic-acid	10.3498	-1.04999	10.3498	0.113449	0.757888	224.212	212.116	224.068	86	0	0.327821	-0.501699	0.501699	0.327821	1.25	1.75	2.125	3.1632	397.378	12.1294	8.92857	8.92857	7.57892	4.44147	4.44147	2.9456	2.9456	1.9205	1.9205	1.1775	1.1775	-2.17	3337.96	11.9023	5.06402	2.66213	92.5436	19.6868	0	11.499	5.74951	0	5.96931	0	4.79454	0	0	0	23.7722
inositol	8.9737	-1.64037	8.9737	1.64037	0.226957	180.156	168.06	180.063	72	0	0.110987	-0.387498	0.387498	0.110987	0.333333	0.416667	0.5	2.76025	103.588	9.4641	6.14738	6.14738	5.4641	3.54919	3.54919	2.94355	2.94355	2.09946	2.09946	1.21213	1.21213	-0.24	416.314	9.84503	3.24957	1.32668	68.3235	30.6392	36.6238	0	0	0	0	0	0	0	0	0	0
tyrosine	10.3962	-1.0203	10.3962	0.159858	0.62772	181.191	170.103	181.074	70	0	0.320316	-0.507967	0.507967	0.320316	1.38462	1.92308	2.38462	2.64176	294.233	9.84493	6.97388	6.97388	6.09222	3.85652	3.85652	2.8153	2.8153	1.70915	1.70915	0.973275	0.973275	-1.55	758.764	9.53734	3.90952	2.75739	75.6161	15.9467	11.7914	0	0	0	5.96931	4.79454	0	0	0	12.1327	24.117
stearic-acid	10.3332	-0.653061	10.3332	0.345492	0.336042	284.484	248.196	284.272	120	0	0.30284	-0.48123	0.48123	0.30284	0.6	0.9	1.2	2.93898	201.595	14.8911	13.6692	13.6692	9.77006	8.98839	8.98839	6.09349	6.09349	3.9942	3.9942	2.64755	2.64755	-0.53	22676.5	19.47	16.5241	17.47	125.899	5.10653	0	0	0	0	5.96931	4.79454	0	0	0	96.8152	6.42082
glutamic-acid	9.99388	-1.16551	9.99388	0.0231481	0.485976	147.13	138.058	147.053	58	0	0.319984	-0.481229	0.481229	0.319984	1.4	1.9	2.2	3.49073	144.583	8.14626	5.27984	5.27984	4.53658	2.73927	2.73927	1.87714	1.87714	0.986405	0.986405	0.402453	0.402453	-1.1	111.042	8.9	3.83756	3.84857	57.4504	15.9467	6.04184	0	0	0	11.9386	9.58907	0	0	0	0	6.42082
zinc	0	0	0	0	0.348514	65.39	65.39	63.9291	2	2	0	0	0	0	1	1	1	0	0	0	0.707107	3.67423	0	0	0	0	0	0	0	0	0	0.623377	0	1.62338	0.227543	3.04004	20.2518	0	0	0	0	0	0	0	0	0	0	0	0
eugenol	9.25235	0.171585	9.25235	0.171585	0.69328	164.204	152.108	164.084	64	0	0.16026	-0.504255	0.504255	0.16026	1.58333	2.33333	2.91667	2.95956	279.167	8.97469	7.07908	7.07908	5.77439	3.74406	3.74406	2.499	2.499	1.62417	1.62417	1.01567	1.01567	-1.44	552.947	8.6547	3.80966	1.78401	72.1093	9.84339	0	11.499	0	0	0	0	0	0	6.57894	12.1424	24.117
kaempferol	12.1204	-0.808495	12.1204	0.0246896	0.545851	286.239	276.159	286.048	106	0	0.238289	-0.507966	0.507966	0.238289	0.857143	1.52381	2.19048	2.3725	892.666	15.1459	10.5695	10.5695	9.96923	5.98287	5.98287	4.49382	4.49382	3.06485	3.06485	2.08359	2.08359	-3.15	58902.5	12.8623	4.44783	2.02372	117.313	24.8433	28.2178	5.76025	11.1783	0	0	4.79454	0	0	0	0	24.2655
avicularin	13.146	-1.6234	13.146	0.0684037	0.27566	434.353	416.209	434.085	164	0	0.238633	-0.507678	0.507678	0.238633	0.935484	1.67742	2.32258	1.92186	1201.93	22.4469	15.6667	15.6667	14.7056	9.05164	9.05164	6.9555	6.9555	4.8878	4.8878	3.30888	3.30888	-3.51	8.7811e+06	20.7503	7.63163	3.48803	172.742	49.6366	40.7802	17.2593	17.4683	0	0	4.79454	0	0	0	0	18.1991
phenylalanine	10.3786	-0.959395	10.3786	0.385093	0.690463	165.192	154.104	165.079	64	0	0.320316	-0.480078	0.480078	0.320316	1.41667	2	2.5	2.5846	258.491	8.97469	6.60402	6.60402	5.69838	3.72222	3.72222	2.63445	2.63445	1.61564	1.61564	0.955337	0.955337	-1.35	526.605	8.7439	3.8752	2.35865	70.8219	10.8402	6.04184	0	0	0	5.96931	4.79454	0	0	0	30.3318	11.9843
histidine	10.2625	-1.00648	10.2625	0.262731	0.541194	155.157	146.085	155.069	60	0	0.320378	-0.480077	0.480077	0.320378	1.90909	2.63636	3.09091	2.49876	231.985	8.26758	5.81918	5.81918	5.19838	3.15937	3.15937	2.2094	2.2094	1.3011	1.3011	0.715164	0.715164	-1.36	394.89	7.74373	3.1565	2.04749	63.2507	15.8242	6.04184	0	0	0	5.96931	4.79454	4.98398	0	0	0	0
cyanidin	10.0044	-0.360229	10.0044	0.0303704	0.347287	287.247	276.159	287.055	106	0	0.401596	-0.50745	0.50745	0.401596	0.666667	1.42857	2.14286	2.27195	856.397	15.1459	10.6084	10.6084	9.9524	5.99637	5.99637	4.54096	4.54096	3.06831	3.06831	2.06329	2.06329	-3.15	57289.6	12.8623	4.44783	2.12159	117.946	25.5326	16.8852	11.499	5.74951	0	11.3433	0	4.41715	0	0	0	12.1327
chlorine	0	0	0	0	0.3701	35.453	35.453	34.9689	7	1	0	0	0	0	1	1	1	0	0	0	0.377964	1.13389	0	0	0	0	0	0	0	0	0	0.29	0	1.29	1.73828	10.0831	13.5216	0	0	0	0	0	0	0	0	0	0	0	0
magnesium	0	0	0	0	0.300642	26.321	24.305	26.0007	4	0	0.316166	0.316166	0.316166	0.316166	1	1	1	0	0	0	0	0	0	0	0	0	0	0	0	0	0	0.766234	0	1.76623	0.0713185	1.98657	23.6384	0	0	0	0	0	23.0528	0	0	0	0	0	0
gallic-acid	10.3128	-1.29111	10.3128	0.289074	0.459888	170.12	164.072	170.022	64	0	0.335462	-0.504144	0.504144	0.335462	1.08333	1.5	1.83333	3.30654	307.564	9.30096	5.8518	5.8518	5.51974	3.00325	3.00325	2.16826	2.16826	1.31663	1.31663	0.727664	0.727664	-1.91	405.292	8.18911	2.61266	1.24269	67.1348	20.4261	0	17.2485	0	0	5.96931	0	4.79454	0	0	0	12.1327
ferulic-acid	10.2266	-1.01663	10.2266	0.0277546	0.71532	194.186	184.106	194.058	74	0	0.327821	-0.504254	0.504254	0.327821	1.5	2.21429	2.78571	2.94851	368.385	10.552	7.59768	7.59768	6.63023	3.91243	3.91243	2.60286	2.60286	1.62214	1.62214	0.965398	0.965398	-1.97	1295.22	10.1131	4.31828	2.51585	81.0651	14.9499	0	11.499	0	0	5.96931	0	4.79454	0	0	6.06637	23.7722
syringic-acid	10.6558	-1.10963	10.6558	0.00324074	0.760267	198.174	188.094	198.053	76	0	0.335463	-0.501699	0.501699	0.335463	1.21429	1.64286	1.92857	3.31538	333.215	10.7152	7.77387	7.77387	6.59575	3.78078	3.78078	2.53453	2.53453	1.72676	1.72676	1.01696	1.01696	-1.91	1261.32	10.1727	3.86571	1.70855	80.5033	19.6868	0	11.499	5.74951	0	5.96931	0	4.79454	0	0	0	12.1327
myristic-acid	10.2596	-0.656552	10.2596	0.344264	0.488351	228.376	200.152	228.209	96	0	0.30284	-0.48123	0.48123	0.30284	0.75	1.125	1.5	2.90471	154.814	12.0626	10.8407	10.8407	7.77006	6.98839	6.98839	4.67927	4.67927	2.9942	2.9942	1.94044	1.94044	-0.53	3073.48	15.47	12.5391	13.47	100.439	5.10653	0	0	0	0	5.96931	4.79454	0	0	0	71.132	6.42082
iron	0	0	0	0	0.342374	55.845	55.845	55.9349	8	0	0	0	0	0	1	1	1	0	0	0	0.353553	1.45774	0	0	0	0	0	0	0	0	0	0.519481	0	1.51948	0.444481	4.21948	17.9641	0	0	0	0	0	0	0	0	0	0	0	0
beta-carotene	2.37245	0.291132	2.37245	0.291132	0.243513	536.888	480.44	536.438	216	0	-0.0103986	-0.0695743	0.0695743	0.0103986	0.5	0.825	1.175	1.88564	1116.38	29.7609	27.3255	27.3255	18.8142	15.301	15.301	13.2754	13.2754	8.37653	8.37653	5.7905	5.7905	-2.86	240732069	33.347	15.8033	11.3241	247.375	0	0	0	0	0	0	0	0	0	0	146.198	102.044
beta-sitosterol	10.2463	-0.0794187	10.2463	0.0794187	0.436096	414.718	364.318	414.386	172	0	0.0577401	-0.392797	0.392797	0.0577401	1	1.76667	2.46667	1.47315	634.275	21.6814	20.9215	20.9215	14.2024	13.5785	13.5785	12.8513	12.8513	11.2981	11.2981	9.304	9.304	-0.3	5.5681e+06	22.8784	8.56694	3.73623	187.039	5.10653	0	0	0	0	0	0	0	0	0	66.0332	110.043
quercitrin	13.2268	-1.74465	13.2268	0.0657996	0.275988	448.38	428.22	448.101	170	0	0.238633	-0.507678	0.507678	0.238633	0.875	1.59375	2.28125	1.9211	1234.62	23.3171	16.537	16.537	15.0783	9.49605	9.49605	7.43018	7.43018	5.19766	5.19766	3.4569	3.4569	-3.51	1.12012e+07	21.7118	7.87596	3.56432	179.107	49.6366	40.7802	17.2593	17.4683	0	0	4.79454	0	0	0	0	25.1228
plumbagin	11.5827	-0.31	11.5827	0.113981	0.673931	188.182	180.118	188.047	70	0	0.190208	-0.507159	0.507159	0.190208	1.21429	1.92857	2.64286	2.75099	469.421	10.2925	7.57311	7.57311	6.60906	4.20322	4.20322	3.22042	3.22042	2.23925	2.23925	1.53508	1.53508	-1.9	1608.84	8.68738	2.80268	1.05923	80.678	5.10653	5.74951	11.5665	0	0	0	9.58907	0	0	0	12.1327	19.0661
threonine	9.85574	-1.18056	9.85574	0.979167	0.425096	119.12	110.048	119.058	48	0	0.322664	-0.480013	0.480013	0.322664	1.75	2.125	2.125	3.63768	91.2842	6.73205	4.53473	4.53473	3.55342	2.21862	2.21862	1.60462	1.60462	0.804873	0.804873	0.206339	0.206339	-0.61	39.3681	7.39	2.63727	1.90208	46.924	15.9467	6.04184	0	0	0	5.96931	4.79454	0	0	0	0	6.92374
phosphorus	0	0	0	0	0.337828	32.99	30.974	32.9894	7	1	-0.11772	-0.11772	0.11772	0.11772	1	1	1	0	0	0	0.57735	1.73205	0	0	0	0	0	0	0	0	0	0.43	0	1.43	0.755581	5.73233	11.1193	0	0	0	0	0	0	0	0	0	9.89891	0	0
delta-tocopherol	9.81549	-0.0561696	9.81549	0.0561696	0.381347	402.663	356.295	402.35	166	0	0.125993	-0.507941	0.507941	0.125993	0.931034	1.51724	2.13793	1.64816	621.209	21.4409	20.0204	20.0204	13.6822	12.1979	12.1979	10.6611	10.6611	6.88273	6.88273	4.83312	4.83312	-1.18	1.6251e+06	24.0928	11.2764	8.22467	179.997	9.84339	17.1001	0	0	0	0	0	0	0	0	72.6407	80.5441
boron	0	0	0	0	0.295737	12.828	10.812	13.025	5	1	0.0642834	0.0642834	0.0642834	0.0642834	1	1	1	0	0	0	1	1	0	0	0	0	0	0	0	0	0	0.0649351	0	1.06494	13.4649	57.6649	9.69059	0	0	0	0	0	0	0	0	0	0	0	0
syringaldehyde	10.4613	-0.101296	10.4613	0.101296	0.713906	182.175	172.095	182.058	70	0	0.20028	-0.501699	0.501699	0.20028	1.23077	1.69231	2	3.27748	294.386	9.84493	7.40401	7.40401	6.22308	3.62743	3.62743	2.39188	2.39188	1.63822	1.63822	0.981802	0.981802	-1.71	893.981	9.37857	3.79867	1.71775	75.7091	14.5803	6.28616	11.499	5.74951	0	0	4.79454	0	0	0	0	12.1327
lysine	10.1372	-0.933313	10.1372	0.52037	0.457177	146.19	132.078	146.106	60	0	0.319967	-0.480086	0.480086	0.319967	1.5	2.1	2.5	3.21488	105.921	7.98313	5.91594	5.91594	4.68074	3.36624	3.36624	2.22919	2.22919	1.28645	1.28645	0.632064	0.632064	-0.61	133.509	9.39	5.1966	4.28669	60.1995	16.5739	6.04184	0	0	0	5.96931	4.79454	0	0	0	6.42082	19.3864
biotin	11.1123	-0.728901	11.1123	0.0640408	0.493478	244.316	228.188	244.088	90	0	0.314936	-0.48123	0.48123	0.314936	1.4375	2.25	3	1.70304	297.789	11.5436	8.93954	9.75604	7.6647	5.5703	6.61905	4.26138	5.53355	3.06743	4.57607	2.26476	3.80835	-0.91	5794.18	11.5718	4.94765	2.6072	98.3522	15.7401	0	0	0	0	12.0004	4.79454	4.79454	11.7619	0	6.42082	12.8416
niacin	10.1609	-0.941574	10.1609	0.219907	0.599869	123.111	118.071	123.032	46	0	0.336759	-0.477599	0.477599	0.336759	1.66667	2.44444	2.77778	2.98145	207.558	6.69023	4.61208	4.61208	4.30453	2.43815	2.43815	1.54685	1.54685	0.908488	0.908488	0.489267	0.489267	-1.38	129.225	5.75123	2.25933	1.25283	51.9717	5.10653	0	0	0	0	5.96931	4.98398	4.79454	0	0	0	12.1327
tannin	15.2721	-3.1182	15.2721	0.294682	0.0197982	1701.21	1648.79	1700.17	632	0	0.343441	-0.504144	0.504144	0.343441	0.204918	0.377049	0.598361	1.08696	5967.7	89.3817	59.8944	59.8944	57.352	33.1847	33.1847	25.1302	25.1302	16.9153	16.9153	10.8469	10.8469	-18.14	2.64e+35	84.7616	33.3601	17.5683	671.499	179.769	12.7108	155.946	41.1416	0	59.6931	0	47.9454	0	0	0	121.327
alpha-tocopherol	10.3896	-0.0711696	10.3896	0.0711696	0.358644	430.717	380.317	430.381	178	0	0.126525	-0.507381	0.507381	0.126525	0.806452	1.35484	1.93548	1.73827	705.424	23.1814	21.8657	21.8657	14.5372	13.0432	13.0432	11.4415	11.4415	7.86734	7.86734	5.27324	5.27324	-1.18	3.92584e+06	26.0754	11.6162	7.43044	192.727	9.84339	17.1001	0	0	0	0	0	0	0	0	72.6407	87.8223
thiamin	8.97518	0	8.97518	0	0.618089	300.815	283.679	300.081	104	0	0.224996	-1	1	0.224996	1.42105	2.15789	2.78947	1.8e-06	558.658	13.121	10.9284	12.5009	8.61339	5.76756	6.64722	4.16105	5.10037	2.85459	3.99854	1.76678	2.75086	-1.24	14107.5	15.8163	6.79024	3.61981	122.11	23.2472	11.6423	12.2387	5.51054	0	0	0	9.96796	4.5671	0	11.3368	6.92374
hyperoside	13.2469	-1.85428	13.2469	0.0201141	0.228875	464.379	444.219	464.095	176	0	0.238633	-0.507678	0.507678	0.238633	0.878788	1.60606	2.27273	1.90903	1250.2	24.0242	16.6913	16.6913	15.6163	9.64317	9.64317	7.44609	7.44609	5.23772	5.23772	3.5109	3.5109	-3.55	1.90755e+07	22.6371	8.42257	3.89878	183.901	54.7431	46.8841	17.2593	17.4683	0	0	4.79454	0	0	0	0	18.1991
isoleucine	10.1746	-0.912639	10.1746	0.0717593	0.583947	131.175	118.071	131.095	54	0	0.320247	-0.480079	0.480079	0.320247	1.77778	2.22222	2.33333	3.71614	103.231	7.43916	5.79462	5.79462	4.09142	3.07578	3.07578	2.24955	2.24955	1.54216	1.54216	0.497328	0.497328	-0.57	75.5814	8.43	3.45452	2.46357	54.8596	10.8402	6.04184	0	0	0	5.96931	4.79454	0	0	0	20.2683	5.91791
aspartic-acid	9.84644	-1.29407	9.84644	0.532407	0.452021	133.103	126.047	133.038	52	0	0.320578	-0.481175	0.481175	0.320578	1.44444	1.88889	2	3.63243	132.529	7.43916	4.57273	4.57273	4.03658	2.23927	2.23927	1.54259	1.54259	0.711731	0.711731	0.275438	0.275438	-1.1	60.4718	7.9	3.03231	3.47971	51.0855	15.9467	6.04184	0	0	0	11.9386	9.58907	0	0	0	0	0
valine	10.0157	-0.930556	10.0157	0.0208333	0.536977	117.148	106.06	117.079	48	0	0.320236	-0.480079	0.480079	0.320236	1.625	2	2	3.63768	90.4295	6.73205	5.08751	5.08751	3.55342	2.53777	2.53777	2.10804	2.10804	1.00339	1.00339	0.285154	0.285154	-0.57	39.3681	7.43	2.66781	1.93032	48.4947	10.8402	6.04184	0	0	0	5.96931	4.79454	0	0	0	13.8475	5.91791
alanine	9.57407	-0.962963	9.57407	0.731481	0.451352	89.094	82.038	89.0477	36	0	0.319678	-0.480094	0.480094	0.319678	2	2.16667	2.16667	3.25759	59.8135	5.1547	3.51016	3.51016	2.64273	1.62709	1.62709	1.12691	1.12691	0.389528	0.389528	0	0	-0.57	13.6096	5.43	1.76763	1.72155	35.7648	10.8402	6.04184	0	0	0	5.96931	4.79454	0	0	0	0	6.92374
tryptophan	10.6264	-0.971962	10.6264	0.346574	0.700584	204.229	192.133	204.09	78	0	0.320317	-0.480078	0.480078	0.320317	1.46667	2.2	2.93333	2.32349	490.049	10.8365	8.10402	8.10402	7.18154	4.71624	4.71624	3.50835	3.50835	2.43194	2.43194	1.62473	1.62473	-1.81	3732.54	9.73391	3.74448	1.84536	86.7127	15.8242	6.04184	0	0	0	5.96931	4.79454	0	0	0	18.1991	11.6298
calcium	0	0	0	0	0.307585	42.094	40.078	41.9782	4	0					1	1	1	0	0	0	0	0	0	0	0	0	0	0	0	0	0	1.25974	0	2.25974	0.0535547	0.434998	37.4842	0	0	0	0	0	37.7382	0	0	0	0	0	0
linoleic-acid	10.3186	-0.670665	10.3186	0.323902	0.318262	280.452	248.196	280.24	116	0	0.30284	-0.48123	0.48123	0.30284	0.8	1.35	1.95	3.17377	266.592	14.8911	13.1501	13.1501	9.77006	8.28805	8.28805	5.37447	5.37447	3.34128	3.34128	2.08765	2.08765	-1.05	22676.5	18.95	16.0057	16.95	124.52	5.10653	0	0	0	0	5.96931	4.79454	0	0	0	63.3319	38.5249
serotonin	9.29614	0.29664	9.29614	0.29664	0.646845	176.219	164.123	176.095	68	0	0.115838	-0.507941	0.507941	0.115838	1.38462	2.23077	3	2.576	419.782	9.25915	7.24818	7.24818	6.30886	4.30079	4.30079	3.08248	3.08248	2.16468	2.16468	1.52873	1.52873	-1.48	1482.89	8.13346	3.10614	1.38045	76.1862	15.8242	5.74951	0	0	0	0	0	0	0	0	0	36.7281
melatonin	10.7973	0.00224243	10.7973	0.00224243	0.844935	232.283	216.155	232.121	90	0	0.216383	-0.496743	0.496743	0.216383	1.47059	2.29412	3	2.18688	531.199	12.2507	10.0401	10.0401	8.20271	5.58899	5.58899	3.95839	3.95839	2.74287	2.74287	1.86453	1.86453	-1.97	10013.5	11.5135	4.90815	2.5843	99.9719	15.0376	5.74951	0	5.90718	0	0	4.79454	0	0	0	0	30.1834
citric-acid	10.3156	-2.73843	10.3156	1.14421	0.427421	192.123	184.059	192.027	74	0	0.336419	-0.481139	0.481139	0.336419	0.923077	1.23077	1.38462	4.61931	227.367	10.6463	6.42781	6.42781	5.77638	3.17101	3.17101	2.47777	2.47777	1.28544	1.28544	0.714077	0.714077	-1.63	333.963	11.37	3.85399	3.51816	72.2255	20.4261	0	5.60105	0	0	17.9079	9.58907	4.79454	0	0	0	0
folic-acid	12.2673	-1.31379	12.2673	0.052442	0.258854	441.404	422.252	441.14	166	0	0.325721	-0.481229	0.481229	0.325721	1.125	1.84375	2.5	1.62183	1225.06	23.2503	16.5318	16.5318	15.2233	9.33492	9.33492	6.71232	6.71232	4.35712	4.35712	2.75499	2.75499	-4.55	1.05336e+07	22.1423	9.50705	5.53037	179.278	26.5803	6.04184	11.1639	5.94834	11.4664	11.9386	19.3676	14.7625	4.98398	0	0	30.6863
nicotine	4.13704	0.609907	4.13704	0.609907	0.626152	162.236	148.124	162.116	64	0	0.0360297	-0.299307	0.299307	0.0360297	1.58333	2.5	3.08333	2.19459	245.275	8.38891	7.4025	7.4025	5.87701	4.47898	4.47898	3.42499	3.42499	2.58963	2.58963	1.90449	1.90449	-0.89	1072.9	7.74334	3.23293	1.34457	73.2298	0	0	0	0	0	0	9.88389	0	0	0	6.06637	38.0639
cystine	10.2692	-1.06886	10.2692	0.228511	0.336025	240.306	228.21	240.024	82	0	0.320865	-0.480063	0.480063	0.320865	1	1.28571	1.5	3.46818	192.008	11.1378	7.25103	8.88403	6.44726	3.65999	6.14803	2.4585	5.01078	1.21293	3.68649	0.385411	2.61324	-0.44	819.114	13.56	6.93244	6.08083	88.8014	21.6804	12.0837	0	0	0	11.9386	9.58907	0	0	0	21.5878	0
leucine	10.1098	-0.913241	10.1098	0.3575	0.583947	131.175	118.071	131.095	54	0	0.319978	-0.480086	0.480086	0.319978	1.66667	2.11111	2.22222	3.50169	101.231	7.43916	5.79462	5.79462	4.03658	3.02094	3.02094	2.57428	2.57428	1.04254	1.04254	0.608685	0.608685	-0.57	60.4718	8.43	3.45452	3.96836	54.8596	10.8402	6.04184	0	0	0	5.96931	4.79454	0	0	0	13.8475	12.3387
palmitoleic-acid	10.2915	-0.665735	10.2915	0.331015	0.356164	254.414	224.174	254.225	106	0	0.30284	-0.48123	0.48123	0.30284	0.833333	1.33333	1.88889	3.05585	209.143	13.4768	11.9954	11.9954	8.77006	7.63822	7.63822	5.02092	5.02092	3.15244	3.15244	1.99341	1.99341	-0.79	8372.6	17.21	14.2717	15.21	112.48	5.10653	0	0	0	0	5.96931	4.79454	0	0	0	57.6007	32.1041
campesterol	10.2285	-0.0790068	10.2285	0.0790068	0.470129	400.691	352.307	400.371	166	0	0.0577401	-0.392797	0.392797	0.0577401	0.965517	1.72414	2.44828	1.48508	619.803	20.9743	20.2144	20.2144	13.6644	13.0405	13.0405	12.6603	12.6603	11.0536	11.0536	8.67729	8.67729	-0.3	3.3335e+06	21.9141	7.99447	3.66022	180.674	5.10653	0	0	0	0	0	0	0	0	0	66.0332	103.622
oleic-acid	10.3241	-0.664234	10.3241	0.331507	0.290517	282.468	248.196	282.256	118	0	0.30284	-0.48123	0.48123	0.30284	0.75	1.2	1.7	3.06616	233.573	14.8911	13.4097	13.4097	9.77006	8.63822	8.63822	5.72803	5.72803	3.65244	3.65244	2.34697	2.34697	-0.79	22676.5	19.21	16.2649	17.21	125.209	5.10653	0	0	0	0	5.96931	4.79454	0	0	0	70.4424	32.1041
quercetin	12.1429	-0.887671	12.1429	0.133919	0.43419	302.238	292.158	302.043	112	0	0.238289	-0.507678	0.507678	0.238289	0.818182	1.54545	2.22727	2.37726	956.243	16.0161	10.9393	10.9393	10.3799	6.12314	6.12314	4.65044	4.65044	3.17296	3.17296	2.13546	2.13546	-3.35	86490.5	13.6247	4.58994	1.95687	122.108	29.9498	22.4683	17.2593	11.1783	0	0	4.79454	0	0	0	0	18.1991
juglone	11.2529	-0.326204	11.2529	0.106481	0.645014	174.155	168.107	174.032	64	0	0.189942	-0.507159	0.507159	0.189942	1	1.69231	2.38462	2.75696	429.796	9.42229	6.65046	6.65046	6.19838	3.78656	3.78656	2.76153	2.76153	1.94041	1.94041	1.3289	1.3289	-1.9	1095.97	7.73384	2.55298	1.05183	74.313	5.10653	5.74951	11.5665	0	0	0	9.58907	0	0	0	12.1327	18.2184
riboflavin	12.1652	-1.63794	12.1652	0.0516284	0.328412	376.369	356.209	376.138	144	0	0.349448	-0.393579	0.393579	0.349448	1.07407	1.74074	2.40741	2.27529	1075.45	19.878	14.748	14.748	12.7225	8.29481	8.29481	6.49875	6.49875	4.56954	4.56954	2.89422	2.89422	-2.66	876018	19.1113	7.15806	3.47065	152.292	24.9932	18.3119	11.5183	0	5.55927	5.68974	9.77852	9.77852	4.98398	0	0	37.1071
malic-acid	9.72144	-1.78935	9.72144	0.75463	0.45534	134.087	128.039	134.022	52	0	0.332635	-0.481147	0.481147	0.332635	1.33333	1.77778	1.88889	3.63243	128.92	7.43916	4.44259	4.44259	4.03658	2.16414	2.16414	1.4519	1.4519	0.65303	0.65303	0.252713	0.252713	-1.1	60.4718	7.9	3.03231	3.47971	50.5398	15.3196	0	6.10397	0	0	11.9386	4.79454	4.79454	0	0	0	0
methionine	10.0709	-0.912917	10.0709	0.552083	0.596996	149.215	138.127	149.051	54	0	0.319999	-0.480086	0.480086	0.319999	1.88889	2.44444	2.77778	3.26591	96.9588	7.27602	5.33262	6.14912	4.18074	2.65491	4.04876	1.72621	2.7118	0.950177	1.59413	0.368293	0.85793	-0.22	80.2014	8.78	4.63927	4.29414	58.6178	10.8402	6.04184	0	0	0	5.96931	4.79454	0	11.7619	0	0	18.4294
folacin	12.2673	-1.31379	12.2673	0.052442	0.258854	441.404	422.252	441.14	166	0	0.325721	-0.481229	0.481229	0.325721	1.125	1.84375	2.5	1.62183	1225.06	23.2503	16.5318	16.5318	15.2233	9.33492	9.33492	6.71335	6.71335	4.36445	4.36445	2.76185	2.76185	-4.55	1.05336e+07	22.1423	9.50705	5.53037	179.278	31.5643	6.04184	11.1639	5.94834	5.90718	17.4979	14.3836	14.7625	4.98398	0	0	30.6863
arginine	10.215	-1.00201	10.215	0.112133	0.200275	174.204	160.092	174.112	70	0	0.319969	-0.480086	0.480086	0.319969	1.66667	2.25	2.66667	3.31184	170.931	9.56048	6.70883	6.70883	5.53658	3.60022	3.60022	2.42741	2.42741	1.32455	1.32455	0.668508	0.668508	-1.3	312.646	10.7	5.36338	5.48223	70.4347	21.8907	6.04184	5.95955	0	0	5.96931	10.2038	0	0	0	0	12.8416
hyperin	13.2469	-1.85428	13.2469	0.0201141	0.228875	464.379	444.219	464.095	176	0	0.238633	-0.507678	0.507678	0.238633	0.878788	1.60606	2.27273	1.90903	1250.2	24.0242	16.6913	16.6913	15.6163	9.64317	9.64317	7.44609	7.44609	5.23772	5.23772	3.5109	3.5109	-3.55	1.90755e+07	22.6371	8.42257	3.89878	183.901	54.7431	46.8841	17.2593	17.4683	0	0	4.79454	0	0	0	0	18.1991
manganese	0	0	0	0	0.341821	54.938	54.938	54.938	7	1	0	0	0	0	1	1	1	0	0	0	0.377964	1.55839	0	0	0	0	0	0	0	0	0	0.519481	0	1.51948	0.444481	4.21948	17.9641	0	0	0	0	0	0	0	0	0	0	0	0
gamma-tocopherol	10.1025	-0.0636696	10.1025	0.0636696	0.369701	416.69	368.306	416.365	172	0	0.126259	-0.507661	0.507661	0.126259	0.9	1.46667	2.06667	1.69095	663.093	22.3112	20.943	20.943	14.1097	12.6205	12.6205	11.0441	11.0441	7.43633	7.43633	4.9449	4.9449	-1.18	2.551e+06	25.0838	11.4421	7.50198	186.362	9.84339	17.1001	0	0	0	0	0	0	0	0	72.6407	86.9649
sulfur	0	0	0	0	0.35642	34.083	32.067	33.9877	8	0	-0.196935	-0.196935	0.196935	0.196935	1	1	1	0	0	0	0.5	1.5	0	0	0	0	0	0	0	0	0	0.35	0	1.35	1.20714	7.77857	14.5613	0	0	0	0	0	0	0	0	13.4957	0	0	0
potassium	0	0	0	0	0.322537	39.098	39.098	38.9637	1	1	0	0	0	0	1	1	1	0	0	0	1	4.12311	0	0	0	0	0	0	0	0	0	1.63636	0	2.63636	0.247475	0.0808081	50.291	0	0	0	0	0	0	0	0	0	0	0	0
beta-eudesmol	10.1732	-0.514824	10.1732	0.458727	0.666681	222.372	196.164	222.198	92	0	0.0619531	-0.390182	0.390182	0.0619531	1.375	2.0625	2.6875	2.15164	286.3	11.9747	11.0517	11.0517	7.32813	6.72859	6.72859	6.84338	6.84338	5.16305	5.16305	3.85893	3.85893	-0.3	3094.13	12.1647	3.87022	2.06649	99.9414	5.10653	0	0	0	0	0	0	0	0	0	19.0758	69.6232
betulin	10.8962	-0.146739	10.8962	0.0289589	0.452089	442.728	392.328	442.381	182	0	0.0593749	-0.395787	0.395787	0.0593749	0.8125	1.53125	2.1875	1.54885	785.701	23.3196	21.8438	21.8438	14.8724	13.8166	13.8166	14.5821	14.5821	13.5338	13.5338	11.5479	11.5479	-0.34	1.3175e+07	23.4041	7.09426	2.66234	197.192	10.2131	0	0	0	0	0	0	0	0	0	46.7707	127.796
palmitic-acid	10.3007	-0.654562	10.3007	0.345	0.41349	256.43	224.174	256.24	108	0	0.30284	-0.48123	0.48123	0.30284	0.666667	1	1.33333	2.92297	177.936	13.4768	12.255	12.255	8.77006	7.98839	7.98839	5.38638	5.38638	3.4942	3.4942	2.29399	2.29399	-0.53	8372.6	17.47	14.5307	15.47	113.169	5.10653	0	0	0	0	5.96931	4.79454	0	0	0	83.9736	6.42082
glycine	9.24306	-0.967593	9.24306	0.277778	0.421171	75.067	70.027	75.032	30	0	0.316756	-0.480297	0.480297	0.316756	2	2.2	2.2	2.84738	42.9126	4.28446	2.63992	2.63992	2.27006	1.18953	1.18953	0.597863	0.597863	0.17462	0.17462	0	0	-0.57	9.65148	4.43	1.72155	3.43	29.3998	10.8402	0	0	0	0	5.96931	4.79454	0	0	0	0	0
stigmasterol	10.2399	-0.0870232	10.2399	0.0870232	0.4566	412.702	364.318	412.371	170	0	0.0577401	-0.392797	0.392797	0.0577401	1.03333	1.8	2.5	1.52012	673.851	21.6814	20.662	20.662	14.2024	13.262	13.262	12.4445	12.4445	10.7755	10.7755	8.82777	8.82777	-0.56	5.5681e+06	22.6274	8.41681	3.65553	186.349	5.10653	0	0	0	0	0	0	0	0	0	65.3436	110.043
copper	0	0	0	0	0.347282	63.546	63.546	62.9296	11	0	0	0	0	0	1	1	1	0	0	0	0.301511	1.24316	0	0	0	0	0	0	0	0	0	0.519481	0	1.51948	0.444481	4.21948	17.9641	0	0	0	0	0	0	0	0	0	0	0	0
pantothenic-acid	11.2649	-1.35065	11.2649	0.0349849	0.456096	219.237	202.101	219.111	88	0	0.304633	-0.481182	0.481182	0.304633	1.4	1.93333	2.33333	4.05054	238.657	12.0605	8.85681	8.85681	6.80857	4.59429	4.59429	3.984	3.984	2.03418	2.03418	0.830662	0.830662	-1.14	1165.54	13.86	5.67084	4.75486	87.9144	20.6364	6.10397	0	5.90718	0	5.96931	9.58907	0	0	0	13.8475	0
galloylglucose	11.8503	-2.43353	11.8503	0.591438	0.144556	332.261	316.133	332.074	128	0	0.233936	-0.504145	0.504145	0.233936	0.913043	1.3913	1.82609	2.9794	575.413	17.8948	11.5654	11.5654	10.6112	6.27972	6.27972	4.73242	4.73242	3.07898	3.07898	1.68932	1.68932	-2.24	72568.3	18.8082	7.34987	3.94258	128.663	40.8522	24.4159	17.2485	11.5665	0	0	9.58907	0	0	0	0	12.1327
cholesterol	10.2098	-0.0765916	10.2098	0.0765916	0.488312	386.664	340.296	386.355	160	0	0.0577401	-0.392797	0.392797	0.0577401	1	1.78571	2.53571	1.48945	591.07	20.1041	19.3442	19.3442	13.2537	12.6298	12.6298	12.1864	12.1864	10.2791	10.2791	8.66624	8.66624	-0.3	2.16025e+06	20.952	7.7507	3.42097	174.309	5.10653	0	0	0	0	0	0	0	0	0	65.5303	97.704
sodium	0	0	0	0	0.315358	22.99	22.99	22.9898	1	1	0	0	0	0	1	1	1	0	0	0	1	3	0	0	0	0	0	0	0	0	0	1	0	2	0	1	29.7819	0	0	0	0	0	0	0	0	0	0	0	0
serine	9.64532	-1.17824	9.64532	0.50463	0.39424	105.093	98.037	105.043	42	0	0.322371	-0.480021	0.480021	0.322371	1.85714	2.28571	2.28571	3.34342	72.5803	5.86181	3.66448	3.66448	3.18074	1.77422	1.77422	1.1273	1.1273	0.513894	0.513894	0.0780926	0.0780926	-0.61	27.9771	6.39	2.54399	2.13212	40.559	15.9467	6.04184	0	0	0	5.96931	4.79454	0	0	0	0	0
eo	10.9072	-0.91878	10.9072	0.12764	0.718002	296.41	272.218	296.178	116	0	0.130336	-0.507956	0.507956	0.130336	1.22727	2.04545	2.81818	1.7217	658.161	15.5352	13.1785	13.1785	10.4831	8.50334	8.50334	7.79806	7.79806	7.10047	7.10047	5.82191	5.82191	-1.46	148000	14.1526	4.5219	1.66442	132.111	10.2131	11.3506	0	0	0	0	0	0	0	6.42335	18.9105	79.5383
meso-inositol	8.9737	-1.64037	8.9737	1.64037	0.226957	180.156	168.06	180.063	72	0	0.110987	-0.387498	0.387498	0.110987	0.333333	0.416667	0.5	2.76025	103.588	9.4641	6.14738	6.14738	5.4641	3.54919	3.54919	2.94355	2.94355	2.09946	2.09946	1.21213	1.21213	-0.24	416.314	9.84503	3.24957	1.32668	68.3235	30.6392	36.6238	0	0	0	0	0	0	0	0	0	0
clerosterol	10.2409	-0.0855638	10.2409	0.0855638	0.438825	412.702	364.318	412.371	170	0	0.0577401	-0.392797	0.392797	0.0577401	1.13333	1.9	2.6	1.47929	675.851	21.6814	20.5513	20.5513	14.2024	13.2327	13.2327	12.3905	12.3905	10.9983	10.9983	9.08123	9.08123	-0.56	5.5681e+06	22.6274	8.41681	3.65553	186.349	5.10653	0	0	0	0	0	0	0	0	0	51.4961	123.89
phytate	11.4444	-6.01545	11.4444	3.14277	0.0920193	660.03	641.886	659.861	216	0	0.469539	-0.30262	0.469539	0.30262	0.277778	0.361111	0.416667	4.04138	817.831	28.7067	16.4129	21.7795	15.5708	8.0051	17.1869	6.36361	13.5154	3.49699	6.60535	2.7928	6.13504	0.66	5.09663e+06	34.6873	11.6422	13.1437	197.068	58.7209	36.6238	0	0	0	46.9362	27.1425	27.3903	0	0	0	0
24-methylenecholesterol	10.2223	-0.0860812	10.2223	0.0860812	0.473776	398.675	352.307	398.355	164	0	0.0577401	-0.392797	0.392797	0.0577401	1.10345	1.86207	2.58621	1.49186	659.225	20.9743	19.8442	19.8442	13.6644	12.7174	12.7174	12.2132	12.2132	10.5754	10.5754	8.51991	8.51991	-0.56	3.3335e+06	21.6637	7.84784	3.57915	179.984	5.10653	0	0	0	0	0	0	0	0	0	58.4199	110.546
fat	10.3007	-0.654562	10.3007	0.345	0.41349	256.43	224.174	256.24	108	0	0.30284	-0.48123	0.48123	0.30284	0.666667	1	1.33333	2.92297	177.936	13.4768	12.255	12.255	8.77006	7.98839	7.98839	5.38638	5.38638	3.4942	3.4942	2.29399	2.29399	-0.53	8372.6	17.47	14.5307	15.47	113.169	5.10653	0	0	0	0	5.96931	4.79454	0	0	0	83.9736	6.42082
gadoleic-acid	10.3505	-0.663062	10.3505	0.331852	0.234475	310.522	272.218	310.287	130	0	0.30284	-0.48123	0.48123	0.30284	0.681818	1.09091	1.54545	3.07021	258.433	16.3053	14.8239	14.8239	10.7701	9.63822	9.63822	6.43513	6.43513	4.15244	4.15244	2.70052	2.70052	-0.79	61147.5	21.21	18.2595	19.21	137.939	5.10653	0	0	0	0	5.96931	4.79454	0	0	0	83.284	32.1041
brassicasterol	10.222	-0.0866112	10.222	0.0866112	0.488708	398.675	352.307	398.355	164	0	0.0577401	-0.392797	0.392797	0.0577401	0.965517	1.72414	2.44828	1.52859	659.225	20.9743	19.9549	19.9549	13.6644	12.724	12.724	12.2315	12.2315	10.5557	10.5557	8.25282	8.25282	-0.56	3.3335e+06	21.6637	7.84784	3.57915	179.984	5.10653	0	0	0	0	0	0	0	0	0	65.3436	103.622
proline	10.1391	-0.719907	10.1391	0.268519	0.498209	115.132	106.06	115.063	46	0	0.320192	-0.480081	0.480081	0.320192	1.75	2.5	2.75	2.34994	96.6018	5.98313	4.55413	4.55413	3.80453	2.76688	2.76688	1.98718	1.98718	1.35841	1.35841	0.895327	0.895327	-0.57	93.1026	5.56459	2.132	0.979577	47.6988	10.4233	6.04184	0	0	0	5.96931	4.79454	0	0	0	0	19.3864
sfa	14.5272	-1.43476	14.5272	0.0254137	0.0785926	1090.41	998.682	1089.66	434	0	0.325076	-0.507956	0.507956	0.325076	0.948718	1.67949	2.35897	1.34775	2337.13	57.5946	47.6004	47.6004	36.8778	28.431	28.431	23.1565	23.1565	16.8815	16.8815	11.3357	11.3357	-5.24	2.34e+16	63.5898	29.2882	16.6619	461.453	55.7513	41.4872	0	17.7215	5.90718	5.96931	28.9816	5.42579	0	0	110.055	93.8983
cholestanol	9.32019	0.361537	9.32019	0.361537	0.500053	388.68	340.296	388.371	162	0	0.0456125	-0.396099	0.396099	0.0456125	0.821429	1.60714	2.39286	1.43093	528.355	19.9409	19.3882	19.3882	13.3978	13.007	13.007	12.327	12.327	11.0116	11.0116	9.35121	9.35121	-0.04	2.66466e+06	21.2019	8.23897	3.50177	174.999	5.10653	0	0	0	0	0	0	0	0	0	53.3782	110.043
tocopherols	10.1025	-0.0636696	10.1025	0.0636696	0.369701	416.69	368.306	416.365	172	0	0.126259	-0.507661	0.507661	0.126259	0.9	1.46667	2.06667	1.69095	663.093	22.3112	20.943	20.943	14.1097	12.6205	12.6205	11.0441	11.0441	7.43633	7.43633	4.9449	4.9449	-1.18	2.551e+06	25.0838	11.4421	7.50198	186.362	9.84339	17.1001	0	0	0	0	0	0	0	0	72.6407	86.9649
ash	0	0	0	0	0.319638	77.946	74.922	77.9451	8	0					1	1	1	0	0	0	0.707107	3.67423	0	0	0	0	0	0	0	0	0	0.558442	0	1.55844	0.349139	3.72123	18.8047	0	0	0	0	0	17.9534	0	0	0	0	0	0
beta-tocopherol	10.1025	-0.0636696	10.1025	0.0636696	0.369701	416.69	368.306	416.365	172	0	0.126259	-0.507661	0.507661	0.126259	0.933333	1.5	2.1	1.69203	663.093	22.3112	20.943	20.943	14.1097	12.6205	12.6205	11.0555	11.0555	7.34943	7.34943	5.05026	5.05026	-1.18	2.51666e+06	25.0838	11.4421	7.50198	186.362	9.84339	17.1001	0	0	0	0	0	0	0	0	72.6407	81.4015
water	0	0	0	0	0.327748	18.015	15.999	18.0106	8	0	-0.41151	-0.41151	0.41151	0.41151	1	1	1	0	0	0	0.5	0.5	0	0	0	0	0	0	0	0	0	-0.04	0	0.96	-27.04	-104.04	6.84923	5.47619	0	0	0	0	0	0	0	0	0	0	0
geranic-acid	10.2149	-0.856759	10.2149	0.830833	0.517363	168.236	152.108	168.115	68	0	0.327743	-0.478075	0.478075	0.327743	1.33333	1.91667	2.33333	3.79151	207.878	9.56048	7.92438	7.92438	5.51974	4.05556	4.05556	3.14908	3.14908	1.46114	1.46114	0.871469	0.871469	-1.05	273.545	10.95	5.58127	7.06173	73.6003	5.10653	0	0	0	0	5.96931	0	4.79454	0	0	17.2222	33.6129
campestanol	9.49061	0.348805	9.49061	0.348805	0.481945	402.707	352.307	402.386	168	0	0.0458671	-0.396088	0.396088	0.0458671	0.758621	1.51724	2.27586	1.43578	556.517	20.8112	20.2584	20.2584	13.8085	13.4177	13.4177	12.8228	12.8228	11.6803	11.6803	9.46188	9.46188	-0.04	4.05208e+06	22.1646	8.47801	3.74213	181.364	5.10653	0	0	0	0	0	0	0	0	0	60.302	109.54
[truncated: 152 more columns]

## Sheet: Table-S2-g
compound	MaxEStateIndex	MinEStateIndex	MaxAbsEStateIndex	MinAbsEStateIndex	qed	MolWt	HeavyAtomMolWt	ExactMolWt	NumValenceElectrons	NumRadicalElectrons	MaxPartialCharge	MinPartialCharge	MaxAbsPartialCharge	MinAbsPartialCharge	FpDensityMorgan1	FpDensityMorgan2	FpDensityMorgan3	BalabanJ	BertzCT	Chi0	Chi0n	Chi0v	Chi1	Chi1n	Chi1v	Chi2n	Chi2v	Chi3n	Chi3v	Chi4n	Chi4v	HallKierAlpha	Ipc	Kappa1	Kappa2	Kappa3	LabuteASA	PEOE_VSA1	PEOE_VSA10	PEOE_VSA11	PEOE_VSA12	PEOE_VSA13	PEOE_VSA14	PEOE_VSA2	PEOE_VSA3	PEOE_VSA4	PEOE_VSA5	PEOE_VSA6	PEOE_VSA7
fructose	10.5209	-1.86375	10.5209	0.766929	0.301092	180.156	168.06	180.063	72	0	0.18877	-0.393579	0.393579	0.18877	1.16667	1.66667	2	4.07958	146.974	9.72361	6.29058	6.29058	5.54011	3.32832	3.32832	2.30978	2.30978	1.3905	1.3905	0.602409	0.602409	-0.53	358.753	11.47	5.17501	2.83881	68.6967	25.5326	24.9188	5.78324	0	0	0	4.79454	0	0	0	0	0
p-cresol	8.75667	0.329259	8.75667	0.329259	0.535935	108.14	100.076	108.058	42	0	0.115094	-0.507967	0.507967	0.115094	1.125	1.625	2	3.03246	143.247	5.98313	4.75661	4.75661	3.78769	2.54497	2.54497	1.83555	1.83555	1.03397	1.03397	0.544763	0.544763	-0.98	70.7989	5.16245	1.86462	0.997109	48.5906	5.10653	5.74951	0	0	0	0	0	0	0	0	17.6962	19.0565
eugenol	9.25235	0.171585	9.25235	0.171585	0.69328	164.204	152.108	164.084	64	0	0.16026	-0.504255	0.504255	0.16026	1.58333	2.33333	2.91667	2.95956	279.167	8.97469	7.07908	7.07908	5.77439	3.74406	3.74406	2.499	2.499	1.62417	1.62417	1.01567	1.01567	-1.44	552.947	8.6547	3.80966	1.78401	72.1093	9.84339	0	11.499	0	0	0	0	0	0	6.57894	12.1424	24.117
glucose	9.89643	-1.78736	9.89643	0.0257748	0.281638	180.156	168.06	180.063	72	0	0.150755	-0.393579	0.393579	0.150755	1.08333	1.58333	1.91667	4.07058	138	9.72361	6.23817	6.23817	5.54011	3.32631	3.32631	2.35778	2.35778	1.42053	1.42053	0.618123	0.618123	-0.53	358.753	11.47	5.17501	2.83881	68.6967	30.3272	24.4159	6.28616	0	0	0	0	0	0	0	0	0
o-cresol	8.91926	0.368056	8.91926	0.368056	0.535935	108.14	100.076	108.058	42	0	0.11798	-0.507687	0.507687	0.11798	1.25	1.875	2.25	3.13486	160.497	5.98313	4.75661	4.75661	3.80453	2.55096	2.55096	1.78649	1.78649	1.11545	1.11545	0.563421	0.563421	-0.98	72.4953	5.16245	1.86462	0.808017	48.5906	5.10653	5.74951	0	0	0	0	0	0	0	0	18.1991	18.5536
beta-sitosterol	10.2463	-0.0794187	10.2463	0.0794187	0.436096	414.718	364.318	414.386	172	0	0.0577401	-0.392797	0.392797	0.0577401	1	1.76667	2.46667	1.47315	634.275	21.6814	20.9215	20.9215	14.2024	13.5785	13.5785	12.8513	12.8513	11.2981	11.2981	9.304	9.304	-0.3	5.5681e+06	22.8784	8.56694	3.73623	187.039	5.10653	0	0	0	0	0	0	0	0	0	66.0332	110.043
4-vinyl-guaiacol	9.24968	0.143426	9.24968	0.143426	0.698637	150.177	140.097	150.068	58	0	0.160018	-0.50424	0.50424	0.160018	1.54545	2.27273	2.72727	3.08545	266.265	8.26758	6.37197	6.37197	5.27439	3.27094	3.27094	2.13541	2.13541	1.43861	1.43861	0.833981	0.833981	-1.44	338.884	7.6646	3.10126	1.52147	65.7444	9.84339	0	11.499	0	0	0	0	0	0	0	18.7213	17.6962
lysine	10.1372	-0.933313	10.1372	0.52037	0.457177	146.19	132.078	146.106	60	0	0.319967	-0.480086	0.480086	0.319967	1.5	2.1	2.5	3.21488	105.921	7.98313	5.91594	5.91594	4.68074	3.36624	3.36624	2.22919	2.22919	1.28645	1.28645	0.632064	0.632064	-0.61	133.509	9.39	5.1966	4.28669	60.1995	16.5739	6.04184	0	0	0	5.96931	4.79454	0	0	0	6.42082	19.3864
borneol	9.81424	-0.03125	9.81424	0.03125	0.5668	154.253	136.109	154.136	64	0	0.0601384	-0.39253	0.39253	0.0601384	1.27273	1.90909	2.09091	2.39625	185.312	8.27602	7.72323	7.72323	4.983	4.66385	4.66385	5.12625	5.12625	4.74796	4.74796	3.16151	3.16151	-0.04	358.405	7.60093	1.82009	0.658391	68.8063	5.10653	0	0	0	0	0	0	0	0	0	20.7712	36.0104
geraniol	8.55338	0.167316	8.55338	0.167316	0.617131	154.253	136.109	154.136	64	0	0.0614435	-0.392297	0.392297	0.0614435	1.18182	1.81818	2.27273	3.54439	150.256	8.69023	7.72323	7.72323	5.1639	4.06363	4.06363	3.0532	3.0532	1.53101	1.53101	0.846414	0.846414	-0.56	203.695	10.44	6.16958	7.33555	69.4388	5.10653	0	0	0	0	0	0	0	0	0	23.2982	33.6129
tannin	15.2721	-3.1182	15.2721	0.294682	0.0197982	1701.21	1648.79	1700.17	632	0	0.343441	-0.504144	0.504144	0.343441	0.204918	0.377049	0.598361	1.08696	5967.7	89.3817	59.8944	59.8944	57.352	33.1847	33.1847	25.1302	25.1302	16.9153	16.9153	10.8469	10.8469	-18.14	2.64e+35	84.7616	33.3601	17.5683	671.499	179.769	12.7108	155.946	41.1416	0	59.6931	0	47.9454	0	0	0	121.327
alanine	9.57407	-0.962963	9.57407	0.731481	0.451352	89.094	82.038	89.0477	36	0	0.319678	-0.480094	0.480094	0.319678	2	2.16667	2.16667	3.25759	59.8135	5.1547	3.51016	3.51016	2.64273	1.62709	1.62709	1.12691	1.12691	0.389528	0.389528	0	0	-0.57	13.6096	5.43	1.76763	1.72155	35.7648	10.8402	6.04184	0	0	0	5.96931	4.79454	0	0	0	0	6.92374
alpha-curcumene	2.3241	0.667778	2.3241	0.667778	0.612479	202.341	180.165	202.172	82	0	-0.0187437	-0.085867	0.085867	0.0187437	1.2	1.8	2.33333	2.49936	312.396	11.2591	10.3783	10.3783	7.09222	5.79256	5.79256	4.67056	4.67056	2.79865	2.79865	1.68366	1.68366	-1.04	2054.85	12.0316	5.74718	4.33061	94.0263	0	0	0	0	0	0	0	0	0	0	48.4018	45.0942
linoleic-acid	10.3186	-0.670665	10.3186	0.323902	0.318262	280.452	248.196	280.24	116	0	0.30284	-0.48123	0.48123	0.30284	0.8	1.35	1.95	3.17377	266.592	14.8911	13.1501	13.1501	9.77006	8.28805	8.28805	5.37447	5.37447	3.34128	3.34128	2.08765	2.08765	-1.05	22676.5	18.95	16.0057	16.95	124.52	5.10653	0	0	0	0	5.96931	4.79454	0	0	0	63.3319	38.5249
phenol	8.63222	0.321759	8.63222	0.321759	0.51473	94.113	88.065	94.0419	36	0	0.115075	-0.507967	0.507967	0.115075	1	1.57143	1.85714	3.02147	134.107	5.11288	3.83396	3.83396	3.39385	2.13429	2.13429	1.33555	1.33555	0.756194	0.756194	0.427994	0.427994	-0.98	47.1973	4.18611	1.6462	0.929059	42.2256	5.10653	5.74951	0	0	0	0	0	0	0	0	18.1991	12.1327
alpha-terpineol	9.69941	-0.488889	9.69941	0.464074	0.57526	154.253	136.109	154.136	64	0	0.0622379	-0.390171	0.390171	0.0622379	1.54545	2.18182	2.54545	2.53858	162.202	8.48313	7.72323	7.72323	4.99902	4.37926	4.37926	4.17544	4.17544	2.63704	2.63704	1.60689	1.60689	-0.3	230.735	8.79346	2.97859	2.33321	69.1225	5.10653	0	0	0	0	0	0	0	0	0	11.6491	45.9516
p-methyl-acetophenone	10.7567	0.125	10.7567	0.125	0.537944	134.178	124.098	134.073	52	0	0.159299	-0.294512	0.294512	0.159299	1.2	1.7	2.1	3.0034	233.41	7.56048	6.21765	6.21765	4.69838	3.27549	3.27549	2.42221	2.42221	1.45809	1.45809	0.788269	0.788269	-1.11	180.913	7.00249	2.64943	1.43861	60.6878	0	0	5.78324	0	0	0	4.79454	0	0	0	29.8289	13.8475
asparagine	9.99306	-1.21407	9.99306	0.310185	0.423939	132.119	124.055	132.053	52	0	0.320508	-0.480075	0.480075	0.320508	1.55556	2	2.11111	3.63243	133.774	7.43916	4.70287	4.70287	4.03658	2.30434	2.30434	1.61517	1.61517	0.738295	0.738295	0.304056	0.304056	-1.1	60.4718	7.9	3.03231	3.47971	51.6311	16.5739	6.04184	0	5.90718	0	5.96931	9.58907	0	0	0	0	0
santalol	8.99378	0.198129	8.99378	0.198129	0.395692	440.712	392.328	440.365	180	0	0.0638564	-0.392035	0.392035	0.0638564	0.875	1.4375	1.875	1.53e-07	778.653	23.3112	21.4212	21.4212	15.1124	13.3368	13.3368	12.7256	12.7256	11.4974	11.4974	8.84176	8.84176	-0.86	1.64573e+07	24.2705	8.73144	3.68422	196.819	10.2131	0	0	0	0	0	0	0	0	0	56.2215	117.469
beta-santalol	8.96231	0.198129	8.96231	0.198129	0.716248	220.356	196.164	220.183	90	0	0.0638564	-0.392035	0.392035	0.0638564	1.5625	2.3125	2.875	1.96206	315.397	11.7591	10.629	10.629	7.57553	6.53415	6.53415	5.89687	5.89687	4.96592	4.96592	3.65282	3.65282	-0.56	6048.9	11.9118	4.3668	1.85998	99.2518	5.10653	0	0	0	0	0	0	0	0	0	30.7249	56.2786
alpha-santalol	8.99378	0.224862	8.99378	0.224862	0.720036	220.356	196.164	220.183	90	0	0.0638564	-0.392035	0.392035	0.0638564	1.3125	1.9375	2.375	1.67654	331.344	11.552	10.7921	10.7921	7.53686	6.80261	6.80261	6.82874	6.82874	6.53152	6.53152	5.18894	5.18894	-0.3	6329.75	10.829	3.12785	1.05802	98.9356	5.10653	0	0	0	0	0	0	0	0	0	25.4966	61.1907
beta-santalene	4.36712	0.46713	4.36712	0.46713	0.583195	204.357	180.165	204.188	84	0	-0.00848973	-0.0990187	0.0990187	0.00848973	1.46667	2.2	2.73333	2.01011	293.16	11.052	10.4747	10.4747	7.03753	6.36437	6.36437	5.96975	5.96975	4.77631	4.77631	3.63055	3.63055	-0.52	3350.13	10.9801	3.80823	1.79269	94.4576	0	0	0	0	0	0	0	0	0	0	30.7249	63.2024
guaiacol	8.98551	0.180556	8.98551	0.180556	0.612773	124.139	116.075	124.052	48	0	0.159974	-0.504255	0.504255	0.159974	1.33333	2	2.44444	3.00652	195.863	6.69023	5.16486	5.16486	4.34254	2.66333	2.66333	1.67185	1.67185	1.08517	1.08517	0.629777	0.629777	-1.18	130.651	5.94788	2.39556	1.13408	53.7041	9.84339	0	11.499	0	0	0	0	0	0	0	12.1327	12.1327
oleic-acid	10.3241	-0.664234	10.3241	0.331507	0.290517	282.468	248.196	282.256	118	0	0.30284	-0.48123	0.48123	0.30284	0.75	1.2	1.7	3.06616	233.573	14.8911	13.4097	13.4097	9.77006	8.63822	8.63822	5.72803	5.72803	3.65244	3.65244	2.34697	2.34697	-0.79	22676.5	19.21	16.2649	17.21	125.209	5.10653	0	0	0	0	5.96931	4.79454	0	0	0	70.4424	32.1041
isoeugenol	9.25409	0.171994	9.25409	0.171994	0.726993	164.204	152.108	164.084	64	0	0.160572	-0.504254	0.504254	0.160572	1.41667	2.16667	2.75	3.04583	289.89	8.97469	7.24221	7.24221	5.77439	3.77337	3.77337	2.43129	2.43129	1.5629	1.5629	0.990334	0.990334	-1.44	552.947	8.6547	3.80966	1.78401	72.1093	9.84339	0	11.499	0	0	0	0	0	0	0	18.2184	24.6199
citronellol	8.62977	0.329353	8.62977	0.329353	0.606746	156.269	136.109	156.151	66	0	0.0433067	-0.396366	0.396366	0.0433067	1.36364	2	2.45455	3.30638	112.041	8.69023	7.93034	7.93034	5.1639	4.407	4.407	3.47628	3.47628	1.83395	1.83395	1.02125	1.02125	-0.3	203.695	10.7	6.41273	7.59827	70.1284	5.10653	0	0	0	0	0	0	0	0	0	18.5729	39.0278
sucrose	9.99783	-2.22175	9.99783	0.668633	0.237891	342.297	320.121	342.116	136	0	0.22355	-0.393567	0.393567	0.22355	0.782609	1.3913	1.86957	2.17727	393.203	17.3614	12.0426	12.0426	10.8069	7.04946	7.04946	5.55938	5.55938	4.07033	4.07033	2.63132	2.63132	-0.44	120495	18.8924	7.20728	3.2268	130.436	55.0628	49.3346	6.29003	5.78711	0	0	0	0	0	0	0	0
palmitic-acid	10.3007	-0.654562	10.3007	0.345	0.41349	256.43	224.174	256.24	108	0	0.30284	-0.48123	0.48123	0.30284	0.666667	1	1.33333	2.92297	177.936	13.4768	12.255	12.255	8.77006	7.98839	7.98839	5.38638	5.38638	3.4942	3.4942	2.29399	2.29399	-0.53	8372.6	17.47	14.5307	15.47	113.169	5.10653	0	0	0	0	5.96931	4.79454	0	0	0	83.9736	6.42082
serine	9.64532	-1.17824	9.64532	0.50463	0.39424	105.093	98.037	105.043	42	0	0.322371	-0.480021	0.480021	0.322371	1.85714	2.28571	2.28571	3.34342	72.5803	5.86181	3.66448	3.66448	3.18074	1.77422	1.77422	1.1273	1.1273	0.513894	0.513894	0.0780926	0.0780926	-0.61	27.9771	6.39	2.54399	2.13212	40.559	15.9467	6.04184	0	0	0	5.96931	4.79454	0	0	0	0	0
isovaleraldehyde	9.61528	0.530093	9.61528	0.530093	0.461802	86.134	76.054	86.0732	36	0	0.119746	-0.303392	0.303392	0.119746	1.66667	2.16667	2.16667	2.81414	39.2031	4.99156	4.27006	4.27006	2.77006	2.2069	2.2069	1.79622	1.79622	0.56763	0.56763	0.19245	0.19245	-0.33	14.8345	5.67	2.88413	3.67	38.3605	4.79454	6.28616	0	0	0	0	0	0	0	0	13.8475	5.91791
4-(p-tolyl)-valeraldehyde	10.1947	0.491481	10.1947	0.491481	0.644206	176.259	160.131	176.12	70	0	0.119512	-0.303403	0.303403	0.119512	1.30769	1.92308	2.46154	2.60039	260.958	9.6818	8.28656	8.28656	6.23638	4.73959	4.73959	3.55575	3.55575	2.36392	2.36392	1.37969	1.37969	-1.11	912.232	9.9741	4.80431	3.01698	79.7826	4.79454	6.28616	0	0	0	0	0	0	0	0	36.7527	24.8259
beta-farnesene	4.01662	1.11573	4.01662	1.11573	0.487454	206.373	180.165	206.203	86	0	-0.0288254	-0.0998609	0.0998609	0.0288254	1	1.6	2.13333	3.69938	236.764	11.6818	10.8973	10.8973	7.05775	6.01517	6.01517	4.51285	4.51285	2.58195	2.58195	1.39005	1.39005	-0.78	1478.94	14.22	8.52206	9.52257	95.7796	0	0	0	0	0	0	0	0	0	0	42.374	52.8753
eo	10.9072	-0.91878	10.9072	0.12764	0.718002	296.41	272.218	296.178	116	0	0.130336	-0.507956	0.507956	0.130336	1.22727	2.04545	2.81818	1.7217	658.161	15.5352	13.1785	13.1785	10.4831	8.50334	8.50334	7.79806	7.79806	7.10047	7.10047	5.82191	5.82191	-1.46	148000	14.1526	4.5219	1.66442	132.111	10.2131	11.3506	0	0	0	0	0	0	0	6.42335	18.9105	79.5383
1-furfuryl-pyrrole	5.18597	0.819444	5.18597	0.819444	0.635946	147.177	138.105	147.068	56	0	0.122926	-0.467455	0.467455	0.122926	1.18182	2	2.63636	2.13633	261.924	7.51866	6.10402	6.10402	5.44949	3.58135	3.58135	2.43474	2.43474	1.58471	1.58471	1.05807	1.05807	-1.44	756.315	6.28171	2.66071	1.34326	65.0669	8.98425	5.76025	0	0	0	0	0	0	0	0	0	24.2655
4-ethyl-guaiacol	9.29745	0.214676	9.29745	0.214676	0.701552	152.193	140.097	152.084	60	0	0.159994	-0.504248	0.504248	0.159994	1.45455	2.18182	2.63636	2.99296	243.318	8.26758	6.79462	6.79462	5.27439	3.63467	3.63467	2.35975	2.35975	1.65151	1.65151	0.95548	0.95548	-1.18	338.884	7.92183	3.28175	1.63917	66.434	9.84339	0	11.499	0	0	0	0	0	0	0	12.9901	24.117
n-octacosanol	8.74908	0.374362	8.74908	0.374362	0.140549	410.771	352.307	410.449	176	0	0.0430524	-0.396377	0.396377	0.0430524	0.275862	0.448276	0.62069	2.96677	237.039	21.0919	20.5391	20.5391	14.4142	14.0233	14.0233	9.56244	9.56244	6.51167	6.51167	4.42767	4.42767	-0.04	2.27577e+06	28.96	27.96	27.96	185.387	5.10653	0	0	0	0	0	0	0	0	0	167.444	6.42082
4-methyl-cyclohex-3-en-1-yl-methyl-ketone	12.1012	0.505469	12.1012	0.505469	0.649349	246.394	220.186	246.198	100	0	0.132987	-0.299695	0.299695	0.132987	1	1.44444	1.77778	1.72426	327.806	12.9578	11.8745	11.8745	8.63103	7.46167	7.46167	6.32868	6.32868	4.52583	4.52583	3.13719	3.13719	-0.85	12784.2	13.5786	6.3557	4.11515	111.349	0	5.78324	0	0	0	0	4.79454	0	0	0	23.2982	64.2082
lactone	11.4005	-0.31877	11.4005	0.31877	0.55321	228.247	216.151	228.079	86	0	0.335972	-0.460953	0.460953	0.335972	0.941176	1.70588	2.47059	2.62632	790.424	12.1543	9.9568	9.9568	8.05855	5.50267	5.50267	4.4021	4.4021	3.07151	3.07151	2.26936	2.26936	-2.03	10172	10.145	3.23083	1.38836	97.6502	8.8343	16.9263	0	0	0	5.62559	0	4.79454	0	0	0	38.4674
4-vinyl-phenol	8.81789	0.292222	8.81789	0.292222	0.600841	120.151	112.087	120.058	46	0	0.115118	-0.507966	0.507966	0.115118	1.22222	1.77778	2.22222	3.00978	198.313	6.69023	5.04107	5.04107	4.3257	2.7419	2.7419	1.79566	1.79566	1.12879	1.12879	0.610405	0.610405	-1.24	129.225	5.88887	2.35446	1.32293	54.2659	5.10653	5.74951	0	0	0	0	0	0	0	0	24.7877	17.6962
4-methyl-guaiacol	9.16634	0.196759	9.16634	0.196759	0.639711	138.166	128.086	138.068	54	0	0.159994	-0.504248	0.504248	0.159994	1.4	2.1	2.6	3.06998	230.699	7.56048	6.08751	6.08751	4.73638	3.07401	3.07401	2.1753	2.1753	1.33435	1.33435	0.800019	0.800019	-1.18	182.238	6.93338	2.6034	1.20952	60.0691	9.84339	0	11.499	0	0	0	0	0	0	0	6.06637	24.6199
fat	10.3007	-0.654562	10.3007	0.345	0.41349	256.43	224.174	256.24	108	0	0.30284	-0.48123	0.48123	0.30284	0.666667	1	1.33333	2.92297	177.936	13.4768	12.255	12.255	8.77006	7.98839	7.98839	5.38638	5.38638	3.4942	3.4942	2.29399	2.29399	-0.53	8372.6	17.47	14.5307	15.47	113.169	5.10653	0	0	0	0	5.96931	4.79454	0	0	0	83.9736	6.42082
alpha-santalene	2.58681	0.688773	2.58681	0.688773	0.597119	204.357	180.165	204.188	84	0	-0.0206698	-0.0858677	0.0858677	0.0206698	1.2	1.8	2.2	1.73431	308.93	10.8449	10.6378	10.6378	6.99885	6.63283	6.63283	6.90162	6.90162	6.3419	6.3419	5.16666	5.16666	-0.26	3583.79	9.93025	2.69993	0.989841	94.1413	0	0	0	0	0	0	0	0	0	0	25.4966	68.1145
santene	2.31861	0.99537	2.31861	0.99537	0.433273	122.211	108.099	122.11	50	0	-0.0197407	-0.0709915	0.0709915	0.0197407	1	1.44444	1.66667	2.35983	146.877	6.43072	6.27602	6.27602	4.28769	3.96034	3.96034	3.57292	3.57292	3.27938	3.27938	2.41203	2.41203	-0.26	220.484	5.51919	1.61833	0.592853	56.9575	0	0	0	0	0	0	0	0	0	0	11.1462	44.9458
proline	10.1391	-0.719907	10.1391	0.268519	0.498209	115.132	106.06	115.063	46	0	0.320192	-0.480081	0.480081	0.320192	1.75	2.5	2.75	2.34994	96.6018	5.98313	4.55413	4.55413	3.80453	2.76688	2.76688	1.98718	1.98718	1.35841	1.35841	0.895327	0.895327	-0.57	93.1026	5.56459	2.132	0.979577	47.6988	10.4233	6.04184	0	0	0	5.96931	4.79454	0	0	0	0	19.3864
1-methoxy-4-allyl-guaiacol	9.80456	-1.03703	9.80456	0.733203	0.545481	196.246	180.118	196.11	78	0	0.217721	-0.382979	0.382979	0.217721	1.57143	2.21429	2.64286	2.83041	261.706	10.6044	8.56468	8.56468	6.681	4.47436	4.47436	3.1422	3.1422	2.33203	2.33203	1.45992	1.45992	-0.9	1379.74	11.1763	4.55066	1.94954	84.3354	14.5803	6.10397	0	5.78711	0	0	0	0	0	6.57894	12.152	24.146
n-triacontanol	8.75884	0.374444	8.75884	0.374444	0.120356	438.825	376.329	438.48	188	0	0.0430524	-0.396377	0.396377	0.0430524	0.258065	0.419355	0.580645	2.9779	260.136	22.5061	21.9533	21.9533	15.4142	15.0233	15.0233	10.2695	10.2695	7.01167	7.01167	4.78122	4.78122	-0.04	6.06279e+06	30.96	29.96	29.96	198.117	5.10653	0	0	0	0	0	0	0	0	0	180.286	6.42082
2-methyl-3-methylenenorbornan-2-ol	9.85361	-0.524884	9.85361	0.518519	0.505256	138.21	124.098	138.104	56	0	0.0856557	-0.385516	0.385516	0.0856557	1.6	2.3	2.6	2.33677	181.167	7.35337	6.43034	6.43034	4.62103	4.0375	4.0375	3.87966	3.87966	3.37049	3.37049	2.48399	2.48399	-0.3	293.977	6.41273	1.64647	0.566561	61.7518	5.10653	0	0	0	0	0	0	0	0	0	6.57894	43.5951
palmitone	12.0457	0.524209	12.0457	0.524209	0.108254	450.836	388.34	450.48	192	0	0.132411	-0.299718	0.299718	0.132411	0.3125	0.5	0.71875	3.13624	316.367	23.3763	22.7072	22.7072	15.8081	15.3254	15.3254	10.524	10.524	7.11834	7.11834	4.80487	4.80487	-0.33	8.81681e+06	31.67	28.7026	27.7037	203.849	0	5.78324	0	0	0	0	4.79454	0	0	0	167.947	12.8416
beta-curcumene	3.9503	0.758056	3.9503	0.758056	0.550565	204.357	180.165	204.188	84	0	-0.0133349	-0.100141	0.100141	0.0133349	1.4	2.13333	2.66667	2.28671	278.413	11.2591	10.4747	10.4747	7.09222	6.08233	6.08233	4.98815	4.98815	3.24612	3.24612	2.04862	2.04862	-0.78	2054.85	12.2903	5.94671	4.50516	94.7738	0	0	0	0	0	0	0	0	0	6.57894	35.7951	51.8695
teresantalol	9.38465	0.293981	9.38465	0.293981	0.60557	152.237	136.109	152.12	62	0	0.0492371	-0.395776	0.395776	0.0492371	1.27273	1.81818	2	2.09524	210.913	7.85337	7.30058	7.30058	5.14301	4.75213	4.75213	5.23959	5.23959	5.4541	5.4541	4.33196	4.33196	-0.04	605.343	6.4732	1.39284	0.395216	67.8005	5.10653	0	0	0	0	0	0	0	0	0	13.8475	41.4253
[truncated: 152 more columns]

## Sheet: Table-S2-h
compound	MaxEStateIndex	MinEStateIndex	MaxAbsEStateIndex	MinAbsEStateIndex	qed	MolWt	HeavyAtomMolWt	ExactMolWt	NumValenceElectrons	NumRadicalElectrons	MaxPartialCharge	MinPartialCharge	MaxAbsPartialCharge	MinAbsPartialCharge	FpDensityMorgan1	FpDensityMorgan2	FpDensityMorgan3	BalabanJ	BertzCT	Chi0	Chi0n	Chi0v	Chi1	Chi1n	Chi1v	Chi2n	Chi2v	Chi3n	Chi3v	Chi4n	Chi4v	HallKierAlpha	Ipc	Kappa1	Kappa2	Kappa3	LabuteASA	PEOE_VSA1	PEOE_VSA10	PEOE_VSA11	PEOE_VSA12	PEOE_VSA13	PEOE_VSA14	PEOE_VSA2	PEOE_VSA3	PEOE_VSA4	PEOE_VSA5	PEOE_VSA6	PEOE_VSA7
sorbitol	8.95662	-1.66931	8.95662	0.725818	0.261263	182.172	168.06	182.079	74	0	0.110579	-0.393579	0.393579	0.110579	0.666667	0.916667	1.08333	3.98516	104.606	9.72361	6.4069	6.4069	5.54011	3.48175	3.48175	2.48103	2.48103	1.51248	1.51248	0.671209	0.671209	-0.24	358.753	11.76	5.41346	3.0154	69.3294	30.6392	24.4159	0	0	0	0	0	0	0	0	0	0
rhamnose	9.8706	-1.65315	9.8706	0.0935185	0.348625	164.157	152.061	164.068	66	0	0.150755	-0.390617	0.390617	0.150755	1.09091	1.54545	1.81818	3.99959	124.141	9.01651	6.08385	6.08385	5.00211	3.17918	3.17918	2.34846	2.34846	1.3335	1.3335	0.567876	0.567876	-0.49	197.666	10.51	4.40073	2.93866	63.9024	25.2206	18.3119	6.28616	0	0	0	0	0	0	0	0	6.92374
sucrose	9.99783	-2.22175	9.99783	0.668633	0.237891	342.297	320.121	342.116	136	0	0.22355	-0.393567	0.393567	0.22355	0.782609	1.3913	1.86957	2.17727	393.203	17.3614	12.0426	12.0426	10.8069	7.04946	7.04946	5.55938	5.55938	4.07033	4.07033	2.63132	2.63132	-0.44	120495	18.8924	7.20728	3.2268	130.436	55.0628	49.3346	6.29003	5.78711	0	0	0	0	0	0	0	0
sugar	9.99783	-2.22175	9.99783	0.668633	0.237891	342.297	320.121	342.116	136	0	0.22355	-0.393567	0.393567	0.22355	0.782609	1.3913	1.86957	2.17727	393.203	17.3614	12.0426	12.0426	10.8069	7.04946	7.04946	5.55938	5.55938	4.07033	4.07033	2.63132	2.63132	-0.44	120495	18.8924	7.20728	3.2268	130.436	55.0628	49.3346	6.29003	5.78711	0	0	0	0	0	0	0	0
gentiobiose	9.77887	-1.73907	9.77887	0.467562	0.243258	342.297	320.121	342.116	136	0	0.186264	-0.393567	0.393567	0.186264	0.652174	1.21739	1.82609	1.93981	380.018	17.309	11.9902	11.9902	10.773	7.07397	7.07397	5.56749	5.56749	3.96032	3.96032	2.46337	2.46337	-0.44	105996	18.8924	7.6304	3.80505	130.436	55.0628	48.8317	12.5801	0	0	0	0	0	0	0	0	0
xylose	9.76393	-1.6369	9.76393	0.0868519	0.325838	150.13	140.05	150.053	60	0	0.150755	-0.393579	0.393579	0.150755	1.3	1.8	2.1	3.79585	104.211	8.14626	5.21361	5.21361	4.62943	2.73477	2.73477	1.86719	1.86719	1.07062	1.07062	0.416102	0.416102	-0.49	139.798	9.51	4.34514	2.40243	57.5375	25.2206	18.3119	6.28616	0	0	0	0	0	0	0	0	0
glucose	9.89643	-1.78736	9.89643	0.0257748	0.281638	180.156	168.06	180.063	72	0	0.150755	-0.393579	0.393579	0.150755	1.08333	1.58333	1.91667	4.07058	138	9.72361	6.23817	6.23817	5.54011	3.32631	3.32631	2.35778	2.35778	1.42053	1.42053	0.618123	0.618123	-0.53	358.753	11.47	5.17501	2.83881	68.6967	30.3272	24.4159	6.28616	0	0	0	0	0	0	0	0	0
asparagine	9.99306	-1.21407	9.99306	0.310185	0.423939	132.119	124.055	132.053	52	0	0.320508	-0.480075	0.480075	0.320508	1.55556	2	2.11111	3.63243	133.774	7.43916	4.70287	4.70287	4.03658	2.30434	2.30434	1.61517	1.61517	0.738295	0.738295	0.304056	0.304056	-1.1	60.4718	7.9	3.03231	3.47971	51.6311	16.5739	6.04184	0	5.90718	0	5.96931	9.58907	0	0	0	0	0
arginine	10.215	-1.00201	10.215	0.112133	0.200275	174.204	160.092	174.112	70	0	0.319969	-0.480086	0.480086	0.319969	1.66667	2.25	2.66667	3.31184	170.931	9.56048	6.70883	6.70883	5.53658	3.60022	3.60022	2.42741	2.42741	1.32455	1.32455	0.668508	0.668508	-1.3	312.646	10.7	5.36338	5.48223	70.4347	21.8907	6.04184	5.95955	0	0	5.96931	10.2038	0	0	0	0	12.8416
proline	10.1391	-0.719907	10.1391	0.268519	0.498209	115.132	106.06	115.063	46	0	0.320192	-0.480081	0.480081	0.320192	1.75	2.5	2.75	2.34994	96.6018	5.98313	4.55413	4.55413	3.80453	2.76688	2.76688	1.98718	1.98718	1.35841	1.35841	0.895327	0.895327	-0.57	93.1026	5.56459	2.132	0.979577	47.6988	10.4233	6.04184	0	0	0	5.96931	4.79454	0	0	0	0	19.3864
arabinose	9.76393	-1.6369	9.76393	0.0868519	0.325838	150.13	140.05	150.053	60	0	0.150755	-0.393579	0.393579	0.150755	1.3	1.8	2.1	3.79585	104.211	8.14626	5.21361	5.21361	4.62943	2.73477	2.73477	1.86719	1.86719	1.07062	1.07062	0.416102	0.416102	-0.49	139.798	9.51	4.34514	2.40243	57.5375	25.2206	18.3119	6.28616	0	0	0	0	0	0	0	0	0
fructose	10.5209	-1.86375	10.5209	0.766929	0.301092	180.156	168.06	180.063	72	0	0.18877	-0.393579	0.393579	0.18877	1.16667	1.66667	2	4.07958	146.974	9.72361	6.29058	6.29058	5.54011	3.32832	3.32832	2.30978	2.30978	1.3905	1.3905	0.602409	0.602409	-0.53	358.753	11.47	5.17501	2.83881	68.6967	25.5326	24.9188	5.78324	0	0	0	4.79454	0	0	0	0	0
beta-sitosterol	10.2463	-0.0794187	10.2463	0.0794187	0.436096	414.718	364.318	414.386	172	0	0.0577401	-0.392797	0.392797	0.0577401	1	1.76667	2.46667	1.47315	634.275	21.6814	20.9215	20.9215	14.2024	13.5785	13.5785	12.8513	12.8513	11.2981	11.2981	9.304	9.304	-0.3	5.5681e+06	22.8784	8.56694	3.73623	187.039	5.10653	0	0	0	0	0	0	0	0	0	66.0332	110.043
linoleic-acid	10.3186	-0.670665	10.3186	0.323902	0.318262	280.452	248.196	280.24	116	0	0.30284	-0.48123	0.48123	0.30284	0.8	1.35	1.95	3.17377	266.592	14.8911	13.1501	13.1501	9.77006	8.28805	8.28805	5.37447	5.37447	3.34128	3.34128	2.08765	2.08765	-1.05	22676.5	18.95	16.0057	16.95	124.52	5.10653	0	0	0	0	5.96931	4.79454	0	0	0	63.3319	38.5249
oleic-acid	10.3241	-0.664234	10.3241	0.331507	0.290517	282.468	248.196	282.256	118	0	0.30284	-0.48123	0.48123	0.30284	0.75	1.2	1.7	3.06616	233.573	14.8911	13.4097	13.4097	9.77006	8.63822	8.63822	5.72803	5.72803	3.65244	3.65244	2.34697	2.34697	-0.79	22676.5	19.21	16.2649	17.21	125.209	5.10653	0	0	0	0	5.96931	4.79454	0	0	0	70.4424	32.1041
beta-glucogallin	11.9336	-1.78143	11.9336	0.365963	0.236373	332.261	316.133	332.074	128	0	0.340315	-0.504144	0.504144	0.340315	1.04348	1.6087	2.13043	2.15841	563.113	17.309	11.6038	11.6038	10.7561	6.52328	6.52328	4.96569	4.96569	3.37703	3.37703	2.06031	2.06031	-2.11	101988	17.2471	6.56101	3.30464	128.928	45.2194	24.4159	17.2485	6.29003	0	5.96931	0	4.79454	0	0	0	12.1327
quercetin	12.1429	-0.887671	12.1429	0.133919	0.43419	302.238	292.158	302.043	112	0	0.238289	-0.507678	0.507678	0.238289	0.818182	1.54545	2.22727	2.37726	956.243	16.0161	10.9393	10.9393	10.3799	6.12314	6.12314	4.65044	4.65044	3.17296	3.17296	2.13546	2.13546	-3.35	86490.5	13.6247	4.58994	1.95687	122.108	29.9498	22.4683	17.2593	11.1783	0	0	4.79454	0	0	0	0	18.1991
isoquercitrin	13.2469	-1.85428	13.2469	0.0201141	0.228875	464.379	444.219	464.095	176	0	0.238633	-0.507678	0.507678	0.238633	0.878788	1.60606	2.27273	1.90903	1250.2	24.0242	16.6913	16.6913	15.6163	9.64317	9.64317	7.44609	7.44609	5.23772	5.23772	3.5109	3.5109	-3.55	1.90755e+07	22.6371	8.42257	3.89878	183.901	54.7431	46.8841	17.2593	17.4683	0	0	4.79454	0	0	0	0	18.1991
rutin	13.57	-1.9682	13.57	0.0312979	0.139518	610.521	580.281	610.153	234	0	0.238633	-0.507678	0.507678	0.238633	0.744186	1.4186	2.11628	1.47847	1539.64	31.3252	22.289	22.289	20.2767	13.008	13.008	10.2782	10.2782	7.29092	7.29092	4.83854	4.83854	-3.71	2312654061	30.7381	11.759	5.67189	240.901	74.4299	65.196	23.5493	17.4683	0	0	4.79454	0	0	0	0	25.1228
maltose	9.94273	-1.73907	9.94273	0.667367	0.243258	342.297	320.121	342.116	136	0	0.186732	-0.393567	0.393567	0.186732	0.652174	1.26087	1.82609	2.11486	378.018	17.309	11.9902	11.9902	10.811	7.07903	7.07903	5.52683	5.52683	3.97897	3.97897	2.56969	2.56969	-0.44	108712	18.8924	7.6304	3.64672	130.436	55.0628	48.8317	12.5801	0	0	0	0	0	0	0	0	0
daucosterol	10.5022	-1.39612	10.5022	0.101237	0.257173	576.859	516.379	576.439	236	0	0.186473	-0.393567	0.393567	0.186473	0.95122	1.70732	2.39024	1.23522	918.339	29.6895	26.6735	26.6735	19.4388	17.0955	17.0955	15.6529	15.6529	13.4539	13.4539	10.7755	10.7755	-0.5	1193429283	31.9102	12.4778	5.72515	248.833	29.8998	24.4159	6.29003	0	0	0	0	0	0	0	66.0332	110.043
gallic-acid	10.3128	-1.29111	10.3128	0.289074	0.459888	170.12	164.072	170.022	64	0	0.335462	-0.504144	0.504144	0.335462	1.08333	1.5	1.83333	3.30654	307.564	9.30096	5.8518	5.8518	5.51974	3.00325	3.00325	2.16826	2.16826	1.31663	1.31663	0.727664	0.727664	-1.91	405.292	8.18911	2.61266	1.24269	67.1348	20.4261	0	17.2485	0	0	5.96931	0	4.79454	0	0	0	12.1327
vanillic-acid	10.4432	-1.04787	10.4432	0.0671296	0.693399	168.148	160.084	168.042	64	0	0.335323	-0.504254	0.504254	0.335323	1.5	2.16667	2.66667	3.1343	305.926	9.13783	6.44297	6.44297	5.64707	3.25174	3.25174	2.19178	2.19178	1.42667	1.42667	0.810656	0.810656	-1.71	482.836	8.38718	3.12651	1.47374	69.0248	14.9499	0	11.499	0	0	5.96931	0	4.79454	0	0	0	18.1991
succinic-acid	9.64042	-1.07648	9.64042	0.296296	0.543771	118.088	112.04	118.027	46	0	0.303432	-0.481219	0.481219	0.303432	1	1.25	1.375	3.18185	92.6059	6.56891	4.12514	4.12514	3.6259	2.06257	2.06257	1.28748	1.28748	0.552731	0.552731	0.213865	0.213865	-1.06	40.3392	6.94	3.00969	4.94	45.7456	10.2131	0	0	0	0	11.9386	9.58907	0	0	0	0	0
behenic-acid	10.3816	-0.65095	10.3816	0.346088	0.228668	340.592	296.24	340.334	144	0	0.30284	-0.48123	0.48123	0.30284	0.5	0.75	1	2.96538	250.354	17.7195	16.4976	16.4976	11.7701	10.9884	10.9884	7.5077	7.5077	4.9942	4.9942	3.35465	3.35465	-0.53	164317	23.47	20.5145	21.47	151.359	5.10653	0	0	0	0	5.96931	4.79454	0	0	0	122.499	6.42082
punicalin	13.9625	-2.28455	13.9625	0.424419	0.041757	782.528	760.352	782.06	290	0	0.34475	-0.504143	0.504143	0.34475	0.5	0.928571	1.39286	1.62104	2870.26	40.5547	27.2366	27.2366	26.3638	15.694	15.694	12.6273	12.6273	9.58346	9.58346	7.00035	7.00035	-7.4	1649160000000	35.6205	11.7985	4.57081	304.399	89.4297	24.9188	58.0571	22.998	0	23.1898	0	19.1781	0	0	0	12.1327
tannin	15.2721	-3.1182	15.2721	0.294682	0.0197982	1701.21	1648.79	1700.17	632	0	0.343441	-0.504144	0.504144	0.343441	0.204918	0.377049	0.598361	1.08696	5967.7	89.3817	59.8944	59.8944	57.352	33.1847	33.1847	25.1302	25.1302	16.9153	16.9153	10.8469	10.8469	-18.14	2.64e+35	84.7616	33.3601	17.5683	671.499	179.769	12.7108	155.946	41.1416	0	59.6931	0	47.9454	0	0	0	121.327
corilagin	13.4543	-2.21617	13.4543	0.507733	0.0978916	634.455	612.279	634.081	238	0	0.340316	-0.504144	0.504144	0.340316	0.666667	1.15556	1.68889	1.61053	1725.39	33.0657	22.1803	22.1803	21.1149	12.5361	12.5361	9.79184	9.79184	6.99035	6.99035	4.71189	4.71189	-5.85	5029687456	30.6027	11.011	5.07137	248.494	75.1193	18.8148	52.4545	17.7891	0	17.9079	0	14.3836	0	0	0	24.2655
punicalagin	14.9744	-2.69768	14.9744	0.293091	0.033915	1084.72	1056.5	1084.07	400	0	0.34475	-0.504143	0.504143	0.34475	0.346154	0.653846	1.02564	1.22082	4244.13	56.3113	37.8131	37.8131	36.7605	21.7118	21.7118	17.4169	17.4169	13.2177	13.2177	9.72317	9.72317	-11.14	1.23e+17	49.0918	16.4295	6.49134	423.964	119.33	12.7108	93.2631	34.4971	0	35.1284	0	28.7672	0	0	0	24.2655
gallic-acid-ethyl-ester	11.1343	-0.668426	11.1343	0.014213	0.486712	198.174	188.094	198.053	76	0	0.337891	-0.504144	0.504144	0.337891	1.28571	1.78571	2.21429	3.06045	335.215	10.7152	7.51994	7.51994	6.55775	3.97955	3.97955	2.58357	2.58357	1.58082	1.58082	0.936468	0.936468	-1.91	1178.32	10.1727	3.86571	1.87442	80.184	20.0564	0	17.2485	0	0	5.96931	0	4.79454	0	0	0	19.0565
fat	10.3007	-0.654562	10.3007	0.345	0.41349	256.43	224.174	256.24	108	0	0.30284	-0.48123	0.48123	0.30284	0.666667	1	1.33333	2.92297	177.936	13.4768	12.255	12.255	8.77006	7.98839	7.98839	5.38638	5.38638	3.4942	3.4942	2.29399	2.29399	-0.53	8372.6	17.47	14.5307	15.47	113.169	5.10653	0	0	0	0	5.96931	4.79454	0	0	0	83.9736	6.42082
palmitic-acid	10.3007	-0.654562	10.3007	0.345	0.41349	256.43	224.174	256.24	108	0	0.30284	-0.48123	0.48123	0.30284	0.666667	1	1.33333	2.92297	177.936	13.4768	12.255	12.255	8.77006	7.98839	7.98839	5.38638	5.38638	3.4942	3.4942	2.29399	2.29399	-0.53	8372.6	17.47	14.5307	15.47	113.169	5.10653	0	0	0	0	5.96931	4.79454	0	0	0	83.9736	6.42082
arachidic-acid	10.3597	-0.651889	10.3597	0.345837	0.273655	312.538	272.218	312.303	132	0	0.30284	-0.48123	0.48123	0.30284	0.545455	0.818182	1.09091	2.95302	225.747	16.3053	15.0834	15.0834	10.7701	9.98839	9.98839	6.80059	6.80059	4.4942	4.4942	3.0011	3.0011	-0.53	61147.5	21.47	18.5189	19.47	138.629	5.10653	0	0	0	0	5.96931	4.79454	0	0	0	109.657	6.42082
stearic-acid	10.3332	-0.653061	10.3332	0.345492	0.336042	284.484	248.196	284.272	120	0	0.30284	-0.48123	0.48123	0.30284	0.6	0.9	1.2	2.93898	201.595	14.8911	13.6692	13.6692	9.77006	8.98839	8.98839	6.09349	6.09349	3.9942	3.9942	2.64755	2.64755	-0.53	22676.5	19.47	16.5241	17.47	125.899	5.10653	0	0	0	0	5.96931	4.79454	0	0	0	96.8152	6.42082
oxalic-acid	9.09954	-1.82407	9.09954	1.82407	0.379949	90.034	88.018	89.9953	34	0	0.414359	-0.472815	0.472815	0.414359	1	1.16667	1.16667	3.5677	71.5489	5.1547	2.71092	2.71092	2.64273	1.10546	1.10546	0.610305	0.610305	0.182954	0.182954	0	0	-1.06	13.6096	4.94	1.39552	1.28014	33.0157	10.2131	0	0	0	0	11.9386	0	9.58907	0	0	0	0
water	0	0	0	0	0.327748	18.015	15.999	18.0106	8	0	-0.41151	-0.41151	0.41151	0.41151	1	1	1	0	0	0	0.5	0.5	0	0	0	0	0	0	0	0	0	-0.04	0	0.96	-27.04	-104.04	6.84923	5.47619	0	0	0	0	0	0	0	0	0	0	0
phosphoric-acid	8.88194	-4.63889	8.88194	4.63889	0.341891	97.994	94.97	97.9769	32	0	0.466474	-0.302763	0.466474	0.302763	1.2	1.2	1.2	3.47207	49.7835	4.5	2.1971	3.09153	2	0.782574	2.34772	0.513277	1.53983	0	0	0	0	0.11	3.60964	5.11	1.06483	1512.24	28.3066	14.6802	0	0	0	0	7.8227	0	4.56505	0	0	0	0
triacontanoic-acid	10.4415	-0.648531	10.4415	0.346628	0.119784	452.808	392.328	452.459	192	0	0.30284	-0.48123	0.48123	0.30284	0.375	0.5625	0.75	3.00245	352.741	23.3763	22.1545	22.1545	15.7701	14.9884	14.9884	10.3361	10.3361	6.9942	6.9942	4.76887	4.76887	-0.53	8.37054e+06	31.47	28.5028	29.47	202.278	5.10653	0	0	0	0	5.96931	4.79454	0	0	0	173.865	6.42082
pentagalloyl-beta-d-glucose	15.7626	-5.00176	15.7626	0.142977	0.0464983	940.681	908.425	940.118	352	0	0.340965	-0.504145	0.504145	0.340965	0.432836	0.701493	1.01493	1.90235	2828.71	49.988	32.9511	32.9511	31.1781	18.2328	18.2328	14.4298	14.4298	10.3312	10.3312	7.04033	7.04033	-9.11	110704000000000	47.371	16.4648	7.23772	369.113	106.128	12.2079	86.2427	22.9508	5.60105	17.7257	14.3836	9.58907	0	0	0	60.6637
[truncated: 151 more columns]

## Sheet: Table-S3
	(E)-5-(2,3-DIMETHYL-3-NORTRICYCYL)-PENT-3-EN-2-ONE	(E)-ALPHA-SANTALAL	(E)-BETA-SANTALAL	1-ALLOHYDROXYPROLINE	1-FURFURYL-PYRROLE	1-METHOXY-4-ALLYL-GUAIACOL	11-METHYL-7-OXA-TETRACYCLODODECANE	2-METHYL-3-METHYLENENORBORNAN-2-OL	4-(P-TOLYL)-VALERALDEHYDE	4-ETHYL-GUAIACOL	4-METHYL-CYCLOHEX-3-EN-1-YL-METHYL-KETONE	4-METHYL-CYCLOHEXA-1,3-DIEN-1-YL-METHYL-KETONE	4-METHYL-GUAIACOL	4-VINYL-GUAIACOL	4-VINYL-PHENOL	5,6-DIMETHYL-5-NORBORNEN-EXO-2-OL	ALANINE	ALPHA-CURCUMENE	ALPHA-SANTALENE	ALPHA-SANTALIC-ACID	ALPHA-SANTALOL	ALPHA-TERPINEOL	ASPARAGINE	BETA-CURCUMENE	BETA-FARNESENE	BETA-SANTALENE	BETA-SANTALIC-ACID	BETA-SANTALOL	BETA-SITOSTEROL	BETULIC-ACID	BORNEOL	CITRONELLOL	D-10-HYDROXY-PALMITONE	ENDO-2-ENDO-3-DIMETHYL-NORBORNAN-EXO-2-OL	ENDO-2-METHYL-3-METHYLIDENE-NORBORNAN-EXO-2-OL	EO	EPI-BETA-SANTALENE	EUGENOL	EXO-NORBICYCLOEKASANTALAL	FAT	FRUCTOSE	GAMMA-SANTALIC-ACID	GERANIOL	GLUCOSE	GUAIACOL	ISOEUGENOL	ISOVALERALDEHYDE	L-SANTENONE	LACTONE
Santalum album	1	1	1	1	1	1	1	1	1	1	1	1	1	1	1	1	1	1	1	1	1	1	1	1	1	1	1	1	1	1	1	1	1	1	1	1	1	1	1	1	1	1	1	1	1	1	1	1	1
terminalia chebula	0	0	0	0	0	0	0	0	0	0	0	0	0	0	0	0	0	0	0	0	0	0	1	0	0	0	0	0	1	0	0	0	0	0	0	0	0	0	0	1	1	0	0	1	0	0	0	0	0
Cinnamomum verum	0	0	0	0	0	0	0	0	0	0	0	0	0	0	0	0	0	0	0	0	0	1	0	0	0	0	0	0	1	0	1	0	0	0	0	1	0	1	0	1	0	0	1	0	0	1	0	0	0
Coriandrum sativum	0	0	0	0	0	0	0	0	0	0	0	0	0	0	0	0	1	0	0	0	0	1	0	0	0	0	0	0	1	0	1	1	0	0	0	1	0	0	0	1	1	0	1	1	0	0	0	0	0
Allium sativum	0	0	0	0	0	0	0	0	0	0	0	0	0	0	0	0	1	0	0	0	0	0	1	0	0	0	0	0	1	0	0	0	0	0	0	1	0	0	0	1	1	0	1	1	0	0	0	0	0
chichorium intybus	0	0	0	0	0	0	0	0	0	0	0	0	0	0	0	0	0	0	0	0	0	0	0	0	0	0	0	0	0	0	0	0	0	0	0	0	0	0	0	1	1	0	0	1	0	0	0	0	0
cocos nucifera	0	0	0	0	0	0	0	0	0	0	0	0	0	0	0	0	1	0	0	0	0	1	0	0	0	0	0	0	1	0	0	0	0	0	0	0	0	0	0	1	1	0	0	1	0	0	0	0	0
Juglans regia	0	0	0	0	0	0	0	0	0	0	0	0	0	0	0	0	1	0	0	0	0	0	0	0	0	0	0	0	1	0	0	0	0	0	0	1	0	1	0	1	0	0	0	0	0	0	0	0	0
[truncated: 1,030 more columns]

[truncated: 3 more sheets: Table_S4, Table-S5, Table-S6]
